# Supplementary material for: The impact of the invasive Kalanchoe × houghtonii on vegetated sea cliffs of the Mediterranean coasts with endemic Limonium species
Source: AoB Plants. 2026 Apr 1;18(2):plag016. doi: 10.1093/aobpla/plag016 (PMC13056715; doi:10.1093/aobpla/plag016)
Supplement: plag016_Supplementary_Data [file plag016_supplementary_data.zip]

Archive with 3 entries (3 files):
- Supporting_Figures.docx
- Table_S1.xlsx
- Table_S2.xlsx
