# Supplementary material for: The impact of the invasive Kalanchoe × houghtonii on vegetated sea cliffs of the Mediterranean coasts with endemic Limonium species
Source: AoB Plants. 2026 Apr 1;18(2):plag016. doi: 10.1093/aobpla/plag016 (PMC13056715; doi:10.1093/aobpla/plag016)
Supplement: plag016_Supplementary_Data [file plag016_supplementary_data.zip › Table_S1.xlsx]

## Sheet: Final_list_paper
Country	Year	Latitude	Longitude	Morphotype	Natural Protected Area	HIC1240_ENP	HIC 1240	Source
Spain	2024	40.7294	0.83659	A	ES0000020 - Delta de l'Ebre	FALSE	FALSE	https://www.inaturalist.org/observations/203040749
Spain	2021	40.6456	0.67537	A	ES0000020 - Delta de l'Ebre	FALSE	FALSE	https://www.inaturalist.org/observations/102163910
Spain	2022	39.3569	-0.32045	A	ES0000023 - l'Albufera	FALSE	FALSE	https://www.inaturalist.org/observations/145508486
Spain	2022	39.3524	-0.32208	A	ES0000023 - l'Albufera	FALSE	FALSE	https://www.inaturalist.org/observations/108964380
Spain	2023	39.3538	-0.31553	A	ES0000023 - l'Albufera	FALSE	FALSE	https://www.inaturalist.org/observations/153802996
Spain	2023	39.3501	-0.32201	A	ES0000023 - l'Albufera	FALSE	FALSE	https://www.inaturalist.org/observations/162754752
Spain	2022	36.8462	-2.039	A	ES0000046 - Cabo de Gata-Níjar	FALSE	FALSE	https://www.inaturalist.org/observations/106810932
Spain	2024	36.804	-2.06291	A	ES0000046 - Cabo de Gata-Níjar	FALSE	FALSE	https://www.inaturalist.org/observations/251329049, https://www.inaturalist.org/observations/251329053
Spain	2025	36.9037	-1.98061	A	ES0000046 - Cabo de Gata-Níjar	FALSE	FALSE	https://www.inaturalist.org/observations/259523931
Spain	2024	38.0001	-0.70527	A	ES0000059 - Llacunes de la Mata i Torrevieja	TRUE	TRUE	https://www.inaturalist.org/observations/195670143
Spain	2023	38.5311	-0.0958	A	ES0000121 - Illot de Benidorm i Serra Gelada	TRUE	TRUE	https://www.inaturalist.org/observations/181656725
Spain	2022	38.5292	-0.10742	A	ES0000121 - Illots de Benidorm i Serra Gelada	TRUE	TRUE	https://www.inaturalist.org/observations/107874539
Spain	2024	41.2779	2.0647	A	ES0000146 - Delta del Llobregat	FALSE	FALSE	https://www.inaturalist.org/observations/205193674
Spain	2025	37.5618	-1.48742	A	ES0000261 - Almenara-Moreras-Cabo Cope	TRUE	TRUE	https://www.inaturalist.org/observations/257713069
Spain	2020	39.6643	-0.91308	A	ES0000449 - Alto Turia y Sierra del Negrete	FALSE	FALSE	https://www.inaturalist.org/observations/63888097
Spain	2023	38.8188	0.10612	A	ES0000454 - Montgó/Cap de Sant Antoni	FALSE	FALSE	https://www.inaturalist.org/observations/154964889
Spain	2024	37.9005	-0.83298	A	ES0000464 - Sierra Escalona y Dehesa de Campoamor	FALSE	FALSE	https://www.inaturalist.org/observations/196996814
Spain	2024	37.903	-0.845	A	ES0000464 - Sierra Escalona y Dehesa de Campoamor	FALSE	FALSE	https://www.inaturalist.org/observations/198289665
Spain	2024	41.5106	2.33654	A	ES5110011 - Serres del Litoral Septentrional	FALSE	FALSE	https://www.inaturalist.org/observations/209223236
Spain	2023	41.274	1.91427	A	ES5110013 - Serres del Litoral central	TRUE	TRUE	https://www.inaturalist.org/observations/155914474
Spain	2022	41.2683	1.92652	A	ES5110013 - Serres del Litoral central	FALSE	FALSE	https://www.inaturalist.org/observations/109865063
Spain	2024	41.2682	1.92665	A	ES5110013 - Serres del Litoral central	FALSE	FALSE	https://www.inaturalist.org/observations/201474441
Spain	2022	41.4117	2.03114	A	ES5110024 - Serra de Collserola	FALSE	FALSE	https://www.inaturalist.org/observations/137266849
Spain	2024	41.4475	2.13536	A	ES5110024 - Serra de Collserola	FALSE	FALSE	https://www.inaturalist.org/observations/202329574
Spain	2024	41.4471	2.13483	A	ES5110024 - Serra de Collserola	FALSE	FALSE	https://www.inaturalist.org/observations/205372148
Spain	2021	42.2325	3.2187	A	ES5120007 - Cap de Creus	TRUE	TRUE	https://www.inaturalist.org/observations/84703667
Spain	2022	42.2509	3.24095	A	ES5120007 - Cap de Creus	TRUE	TRUE	https://www.inaturalist.org/observations/105102420
Spain	2022	42.2376	3.21123	A	ES5120007 - Cap de Creus	TRUE	TRUE	https://www.inaturalist.org/observations/107635952
Spain	2022	42.2341	3.21946	A	ES5120007 - Cap de Creus	TRUE	TRUE	https://www.inaturalist.org/observations/107638517
Spain	2022	42.2611	3.18832	A	ES5120007 - Cap de Creus	TRUE	TRUE	https://www.inaturalist.org/observations/107714721
Spain	2023	42.2395	3.21662	A	ES5120007 - Cap de Creus	TRUE	TRUE	https://www.inaturalist.org/observations/149625287
Spain	2023	42.2396	3.21659	A	ES5120007 - Cap de Creus	TRUE	TRUE	https://www.inaturalist.org/observations/149625318
Spain	2023	42.261	3.18868	A	ES5120007 - Cap de Creus	TRUE	TRUE	https://www.inaturalist.org/observations/151375274
Spain	2023	42.251	3.23974	A	ES5120007 - Cap de Creus	TRUE	TRUE	https://www.inaturalist.org/observations/163318710
Spain	2023	42.2512	3.23947	A	ES5120007 - Cap de Creus	TRUE	TRUE	https://www.inaturalist.org/observations/163319320
Spain	2023	42.2376	3.21196	A	ES5120007 - Cap de Creus	TRUE	TRUE	https://www.inaturalist.org/observations/167494881, https://www.inaturalist.org/observations/167495637
Spain	2023	42.2375	3.21109	A	ES5120007 - Cap de Creus	TRUE	TRUE	https://www.inaturalist.org/observations/167496499
Spain	2023	42.2375	3.21113	A	ES5120007 - Cap de Creus	TRUE	TRUE	https://www.inaturalist.org/observations/167496525
Spain	2023	42.2611	3.18866	A	ES5120007 - Cap de Creus	TRUE	TRUE	https://www.inaturalist.org/observations/193805754
Spain	2024	42.2609	3.18864	A	ES5120007 - Cap de Creus	TRUE	TRUE	https://www.inaturalist.org/observations/197068238
Spain	2024	42.2374	3.21233	A	ES5120007 - Cap de Creus	TRUE	TRUE	https://www.inaturalist.org/observations/197781302
Spain	2024	42.2612	3.18835	A	ES5120007 - Cap de Creus	TRUE	TRUE	https://www.inaturalist.org/observations/198573971
Spain	2024	42.2612	3.1883	A	ES5120007 - Cap de Creus	TRUE	TRUE	https://www.inaturalist.org/observations/199472450
Spain	2024	42.2397	3.21678	A	ES5120007 - Cap de Creus	TRUE	TRUE	https://www.inaturalist.org/observations/200119948
Spain	2024	42.2325	3.21861	A	ES5120007 - Cap de Creus	TRUE	TRUE	https://www.inaturalist.org/observations/200421567
Spain	2024	42.2976	3.23582	A	ES5120007 - Cap de Creus	TRUE	TRUE	https://www.inaturalist.org/observations/200758043
Spain	2024	42.2341	3.21943	A	ES5120007 - Cap de Creus	TRUE	TRUE	https://www.inaturalist.org/observations/201373762
Spain	2024	42.2556	3.25447	A	ES5120007 - Cap de Creus	TRUE	TRUE	https://www.inaturalist.org/observations/201465884
Spain	2024	42.2563	3.25413	A	ES5120007 - Cap de Creus	TRUE	TRUE	https://www.inaturalist.org/observations/201510279
Spain	2024	42.2604	3.27687	A	ES5120007 - Cap de Creus	TRUE	TRUE	https://www.inaturalist.org/observations/215047868
Spain	2024	42.2973	3.23633	A	ES5120007 - Cap de Creus	TRUE	TRUE	https://www.inaturalist.org/observations/219542325
Spain	2024	42.2376	3.2113	A	ES5120007 - Cap de Creus	TRUE	TRUE	https://www.inaturalist.org/observations/223502805
Spain	2024	42.2351	3.21692	A	ES5120007 - Cap de Creus	TRUE	TRUE	https://www.inaturalist.org/observations/235896869
Spain	2024	42.2342	3.21982	A	ES5120007 - Cap de Creus	TRUE	TRUE	https://www.inaturalist.org/observations/256367636
Spain	2024	42.2342	3.21944	A	ES5120007 - Cap de Creus	TRUE	TRUE	https://www.inaturalist.org/observations/256368132
Spain	2022	42.2511	3.23869	A	ES5120007 - Cap de Creus	FALSE	FALSE	https://www.inaturalist.org/observations/106933377
Spain	2022	42.251	3.23873	A	ES5120007 - Cap de Creus	FALSE	FALSE	https://www.inaturalist.org/observations/107691074
Spain	2023	41.7563	2.93873	A	ES5120013 - Massís de les Cadiretes	TRUE	TRUE	https://www.inaturalist.org/observations/169207991
Italy	2024	41.7281	2.94574	A	ES5120013 - Massís de les Cadiretes	TRUE	TRUE	https://www.inaturalist.org/observations/202783759
Spain	2023	42.3953	3.15508	A	ES5120014 - L'Albera	TRUE	TRUE	https://www.inaturalist.org/observations/192073061
Spain	2023	42.3955	3.15576	A	ES5120014 - L'Albera	TRUE	TRUE	https://www.inaturalist.org/observations/192073773
Spain	2023	42.3955	3.15576	A	ES5120014 - L'Albera	TRUE	TRUE	https://www.inaturalist.org/observations/192073998
Spain	2023	42.3957	3.15623	A	ES5120014 - L'Albera	TRUE	TRUE	https://www.inaturalist.org/observations/192074306
Spain	2023	42.398	3.16	A	ES5120014 - L'Albera	TRUE	TRUE	https://www.inaturalist.org/observations/192076007
Spain	2023	42.3979	3.16	A	ES5120014 - L'Albera	TRUE	TRUE	https://www.inaturalist.org/observations/193591549
Spain	2022	41.8728	3.15118	A	ES5120015 - Litoral del Baix Empordà	TRUE	TRUE	https://www.inaturalist.org/observations/109747689
Spain	2022	41.8727	3.15107	A	ES5120015 - Litoral del Baix Empordà	TRUE	TRUE	https://www.inaturalist.org/observations/109754188
Spain	2024	40.866	0.77987	A	ES5140001 - Litoral meridional tarragoní	TRUE	TRUE	https://www.inaturalist.org/observations/203651715
Spain	2024	40.8619	0.78169	A	ES5140001 - Litoral meridional tarragoní	TRUE	TRUE	https://www.inaturalist.org/observations/203656662
Spain	2023	40.949	0.51348	A	ES5140006 - Serres de Cardó/El Boix	FALSE	FALSE	https://www.inaturalist.org/observations/193904956
Spain	2022	38.153	-0.62817	A	ES5213025 - Dunes de Guardamar	FALSE	FALSE	https://www.inaturalist.org/observations/106557916
Spain	2024	37.9314	-1.13809	A	ES6200002 - Carrascoy y El Valle	FALSE	FALSE	https://www.inaturalist.org/observations/207001565
Spain	2024	37.9335	-1.14316	A	ES6200002 - Carrascoy y El Valle	FALSE	FALSE	https://www.inaturalist.org/observations/216079127
Spain	2024	37.9335	-1.14321	A	ES6200002 - Carrascoy y El Valle	FALSE	FALSE	https://www.inaturalist.org/observations/216079152, https://www.inaturalist.org/observations/216079203
Spain	2024	37.9334	-1.14303	A	ES6200002 - Carrascoy y El Valle	FALSE	FALSE	https://www.inaturalist.org/observations/216079679
Spain	2024	37.9335	-1.14318	A	ES6200002 - Carrascoy y El Valle	FALSE	FALSE	https://www.inaturalist.org/observations/216087447
Spain	2024	37.9334	-1.14319	A	ES6200002 - Carrascoy y El Valle	FALSE	FALSE	https://www.inaturalist.org/observations/216089000
Spain	2024	37.9335	-1.14327	A	ES6200002 - Carrascoy y El Valle	FALSE	FALSE	https://www.inaturalist.org/observations/216092861, https://www.inaturalist.org/observations/216092881
France	2021	42.5187	3.10741	A	FR9101481 - Côte rocheuse des Albères	TRUE	TRUE	https://www.inaturalist.org/observations/95513673
France	2024	42.5153	3.13701	A	FR9101481 - Côte rocheuse des Albères	TRUE	TRUE	https://www.inaturalist.org/observations/204603516
Greece	2020	40.2279	23.76	A	GR1270002 - OROS ITAMOS / SITHONIA	FALSE	FALSE	https://www.inaturalist.org/observations/53068738
Greece	2023	37.5577	22.8037	A	GR2510003 - AKRONAFPLIA KAI PALAMIDI	FALSE	FALSE	https://www.inaturalist.org/observations/146957657
Greece	2017	36.6882	23.0549	A	GR2540001 - ORI GIDOVOUNI, CHIONOVOUNI, GAIDOUROVOUNI, KORAKIA, KALOGEROVOUNI, KOULOCHERA KAI PERIOCHI MONEMVASIAS SPILAIO SOLOMOU TRYPA KAI PYRGOS AG. STEFANOU KAI THALASSIA ZONI EOS AKROTIRIO KAMILI	TRUE	TRUE	https://www.inaturalist.org/observations/7405228
Croatia	2022	43.1738	16.4391	A	HR1000036 - Srednjedalmatinski otoci i Pelješac	FALSE	FALSE	https://www.inaturalist.org/observations/121123819
Croatia	2024	43.174	16.4392	A	HR1000036 - Srednjedalmatinski otoci i Pelješac	FALSE	FALSE	https://www.inaturalist.org/observations/222830516
Italy	2024	44.3159	9.17548	A	IT1232603 - Parco di Portofino	TRUE	TRUE	https://www.inaturalist.org/observations/222913265, https://www.inaturalist.org/observations/222913340, https://www.inaturalist.org/observations/222919901
Italy	2019	42.8252	10.2658	A	IT5160012 - Monte Capanne e promontorio dell'Enfola	FALSE	FALSE	https://www.inaturalist.org/observations/22753004
Italy	2022	42.2537	11.101	A	IT51A0024 - Isola di Giannutri	FALSE	FALSE	https://www.inaturalist.org/observations/105609967
Italy	2024	42.2537	11.1007	A	IT51A0024 - Isola di Giannutri	FALSE	FALSE	https://www.inaturalist.org/observations/198408331
Italy	2024	42.2537	11.1006	A	IT51A0024 - Isola di Giannutri	FALSE	FALSE	https://www.inaturalist.org/observations/203209685
Italy	2020	40.6387	14.6942	A	IT8050054 - Costiera Amalfitana tra Maiori e il Torrente Bonea	TRUE	TRUE	https://www.inaturalist.org/observations/63479544
Italy	2024	40.0309	15.6761	A	IT9210015 - Acquafredda di Maratea	TRUE	TRUE	https://www.inaturalist.org/observations/199271177
Italy	2023	38.6803	15.8952	A	IT9340091 - Zona costiera fra Briatico e Nicotera	FALSE	FALSE	https://www.inaturalist.org/observations/145756324
Italy	2022	38.2484	15.7148	A	IT9350300 - Costa Viola	FALSE	FALSE	https://www.inaturalist.org/observations/113977993
Italy	2022	38.11	13.3802	A	ITA020012 - Valle del Fiume Oreto	FALSE	FALSE	https://www.inaturalist.org/observations/106622340
Italy	2022	38.1584	13.3453	A	ITA020014 - Monte Pellegrino	TRUE	TRUE	https://www.inaturalist.org/observations/107118436
Italy	2022	38.2684	15.6523	A	ITA030042 - Monti Peloritani, Dorsale Curcuraci, Antennamare e area marina dello stretto di Messina	FALSE	FALSE	https://www.inaturalist.org/observations/113841835
Italy	2024	38.2684	15.6523	A	ITA030042 - Monti Peloritani, Dorsale Curcuraci, Antennamare e area marina dello stretto di Messina	FALSE	FALSE	https://www.inaturalist.org/observations/209563698
Italy	2022	38.4635	14.9356	A	ITA030044 - Arcipelago delle Eolie	TRUE	TRUE	https://www.inaturalist.org/observations/111450497
Italy	2021	41.2477	9.4234	A	ITB010008 - Arcipelago La Maddalena	FALSE	FALSE	https://www.inaturalist.org/observations/70249395
Italy	2024	39.9947	9.69348	A	ITB020014 - Golfo di Orosei	FALSE	FALSE	https://www.inaturalist.org/observations/217726869
Italy	2018	39.1247	9.51399	A	ITB040020 - Isola dei Cavoli, Serpentara, Punta Molentis e Campulongu	TRUE	TRUE	https://www.inaturalist.org/observations/16884324
Portugal	2019	38.5099	-8.92378	A	PTCON0010 - Arrábida / Espichel	TRUE	TRUE	https://www.inaturalist.org/observations/35591700
Portugal	2023	38.4403	-9.09047	A	PTCON0010 - Arrábida / Espichel	TRUE	TRUE	https://www.inaturalist.org/observations/190100170
Portugal	2020	39.492	-8.66489	A	PTCON0015 - Serras d'Aire e Candeeiros	FALSE	FALSE	https://www.inaturalist.org/observations/58713017
Portugal	2022	36.9936	-7.83987	A	PTZPE0017 - Ria Formosa / Castro Marim	FALSE	FALSE	https://www.inaturalist.org/observations/138534969
Portugal	2023	37.5559	-7.52512	A	PTZPE0047 - Vale do Guadiana	FALSE	FALSE	https://www.inaturalist.org/observations/194650273
Spain	2024	37.9951	-0.6563	A		FALSE	TRUE	https://www.inaturalist.org/observations/195845614
France	2024	42.8723	3.03774	A		FALSE	TRUE	https://www.inaturalist.org/observations/228103278
Italia	2022	44.0468	9.84582	A		FALSE	TRUE	https://www.inaturalist.org/observations/132842842
Spain	2018	39.0285	1.38912	A		FALSE	TRUE	https://www.inaturalist.org/observations/12544214
Spain	2022	40.4489	0.44596	A		FALSE	TRUE	https://www.inaturalist.org/observations/107567378
Spain	2022	37.6362	-1.2269	A		FALSE	TRUE	https://www.inaturalist.org/observations/107582639
Spain	2022	41.2083	1.703	A		FALSE	TRUE	https://www.inaturalist.org/observations/110950441
Spain	2022	37.6362	-1.22683	A		FALSE	TRUE	https://www.inaturalist.org/observations/116986678
Italy	2023	38.2492	15.2419	A		FALSE	TRUE	https://www.inaturalist.org/observations/158610948
Italy	2023	38.2698	15.2316	A		FALSE	TRUE	https://www.inaturalist.org/observations/159507163
Spain	2023	39.343	3.18	A		FALSE	TRUE	https://www.inaturalist.org/observations/163162747
Italy	2023	40.0012	15.3661	A		FALSE	TRUE	https://www.inaturalist.org/observations/163259274
Spain	2024	39.7839	2.74281	A		FALSE	TRUE	https://www.inaturalist.org/observations/199128067
Spain	2024	39.7811	2.73851	A		FALSE	TRUE	https://www.inaturalist.org/observations/203872748
Italy	2024	38.2692	15.2324	A		FALSE	TRUE	https://www.inaturalist.org/observations/211402064, https://www.inaturalist.org/observations/211402120, https://www.inaturalist.org/observations/211496298
Italy	2024	38.2618	15.2393	A		FALSE	TRUE	https://www.inaturalist.org/observations/211865640
Spain	2024	38.2695	15.232	A		FALSE	TRUE	https://www.inaturalist.org/observations/212301289
Spain	2024	39.7812	2.73851	A		FALSE	TRUE	https://www.inaturalist.org/observations/212595172
Spain	2024	39.7812	2.73852	A		FALSE	TRUE	https://www.inaturalist.org/observations/212595460
Spain	2024	39.7813	2.73856	A		FALSE	TRUE	https://www.inaturalist.org/observations/251335532
Spain	2020	39.076	1.59546	A		FALSE	TRUE	https://www.inaturalist.org/observations/56496032
Spain	2020	39.633	3.43365	A		FALSE	TRUE	https://www.inaturalist.org/observations/56866511
Spain	2021	39.5664	2.62178	A		FALSE	TRUE	https://www.inaturalist.org/observations/70042020
Spain	2021	41.1559	1.35856	A		FALSE	TRUE	https://www.inaturalist.org/observations/71712702
Spain	2021	39.5611	2.6176	A		FALSE	TRUE	https://www.inaturalist.org/observations/79975241
Spain	2022	41.7094	2.91026	A		FALSE	TRUE	https://www.inaturalist.org/observations/107375702
Spain	2022	41.9619	3.22774	A		FALSE	TRUE	https://www.inaturalist.org/observations/109746324
Spain	2022	38.2068	-0.56931	A		FALSE	TRUE	https://www.inaturalist.org/observations/117223927
Spain	2022	41.7144	2.84563	A		FALSE	TRUE	https://www.inaturalist.org/observations/123815780
Spain	2022	41.7208	2.92225	A		FALSE	TRUE	https://www.inaturalist.org/observations/124532029
Spain	2022	41.7098	2.91065	A		FALSE	TRUE	https://www.inaturalist.org/observations/129256694
Spain	2023	41.9146	3.20851	A		FALSE	TRUE	https://www.inaturalist.org/observations/170907414
Spain	2023	41.9145	3.20832	A		FALSE	TRUE	https://www.inaturalist.org/observations/170907485
Spain	2023	41.9144	3.20844	A		FALSE	TRUE	https://www.inaturalist.org/observations/170907527
Spain	2024	38.927	1.47011	A		FALSE	TRUE	https://www.inaturalist.org/observations/197145788
Spain	2024	39.9256	3.14826	A		FALSE	TRUE	https://www.inaturalist.org/observations/199364703
Spain	2024	39.7798	2.67465	A		FALSE	TRUE	https://www.inaturalist.org/observations/203955152
Spain	2024	39.5291	2.42969	A		FALSE	TRUE	https://www.inaturalist.org/observations/214062199
Spain	2024	39.5896	2.35548	A		FALSE	TRUE	https://www.inaturalist.org/observations/242535058
Spain	2024	41.9145	3.20832	A		FALSE	TRUE	https://www.inaturalist.org/observations/256309939
Spain	2019	40.3599	0.40798	A		FALSE	TRUE	https://www.inaturalist.org/observations/62747292
Spain	2019	40.3577	0.4056	A		FALSE	TRUE	https://www.inaturalist.org/observations/62747758
Spain	2021	36.714	-4.29426	A		FALSE	TRUE	https://www.inaturalist.org/observations/69002475
Spain	2021	41.2168	1.73634	A		FALSE	TRUE	https://www.inaturalist.org/observations/80121414
Spain	2021	36.7132	-4.29858	A		FALSE	TRUE	https://www.inaturalist.org/observations/103983221
Spain	2022	38.7039	0.16241	A		FALSE	TRUE	https://www.inaturalist.org/observations/107033017
Italy	2022	37.5293	15.1139	A		FALSE	TRUE	https://www.inaturalist.org/observations/109921911
Spain	2022	39.578	2.42037	A		FALSE	TRUE	https://www.inaturalist.org/observations/143019909
Italy	2023	37.5528	15.1477	A		FALSE	TRUE	https://www.inaturalist.org/observations/146882752
Portugal	2023	38.6646	-9.15999	A		FALSE	TRUE	https://www.inaturalist.org/observations/148241936
Spain	2023	38.3513	-0.47452	A		FALSE	TRUE	https://www.inaturalist.org/observations/148754940
Spain	2023	41.8442	3.13245	A		FALSE	TRUE	https://www.inaturalist.org/observations/152230654
Malta	2023	35.8963	14.514	A		FALSE	TRUE	https://www.inaturalist.org/observations/154406847
Italy	2024	40.6309	14.4866	A		FALSE	TRUE	https://www.inaturalist.org/observations/202513370
Spain	2024	38.6868	0.13281	A		FALSE	TRUE	https://www.inaturalist.org/observations/211708881
Spain	2024	37.6981	-0.74084	A		FALSE	TRUE	https://www.inaturalist.org/observations/232529252
Portugal	2024	38.6436	-9.23002	A		FALSE	TRUE	https://www.inaturalist.org/observations/235199989
Portugal	2024	40.6277	14.4913	A		FALSE	TRUE	https://www.inaturalist.org/observations/243622917
Italy	2024	37.8532	15.2848	A		FALSE	TRUE	https://www.inaturalist.org/observations/250744055
Spain	2024	40.3599	0.40698	A		FALSE	TRUE	https://www.inaturalist.org/observations/256525234
Malta	2024	35.8882	14.5245	A		FALSE	TRUE	https://www.inaturalist.org/observations/257003380
Portugal	2025	38.6993	-9.4181	A		FALSE	TRUE	https://www.inaturalist.org/observations/257741545
Spain	2025	39.567	2.64706	A		FALSE	TRUE	https://www.inaturalist.org/observations/259084267
Spain	2016	41.1135	1.2706	A		FALSE	TRUE	http://www.inaturalist.org/observations/4303830
Spain	2017	41.2525	1.90223	A		FALSE	TRUE	https://www.inaturalist.org/observations/9602603
Spain	2018	41.2521	1.90056	A		FALSE	TRUE	https://www.inaturalist.org/observations/12286723
Spain	2019	41.2523	1.90048	A		FALSE	TRUE	https://www.inaturalist.org/observations/30471609
Spain	2019	40.352	0.3892	A		FALSE	TRUE	https://www.inaturalist.org/observations/62747770
France	2021	43.1162	5.78961	A		FALSE	TRUE	https://www.inaturalist.org/observations/68911005
Spain	2021	40.9077	0.81137	A		FALSE	TRUE	https://www.inaturalist.org/observations/72510950, https://www.inaturalist.org/observations/72510969
Spain	2021	40.9055	0.81797	A		FALSE	TRUE	https://www.inaturalist.org/observations/79799094
Spain	2021	40.9099	0.81802	A		FALSE	TRUE	https://www.inaturalist.org/observations/79805961
Spain	2021	44.2075	8.4156	A		FALSE	TRUE	https://www.inaturalist.org/observations/83129351
Spain	2021	41.2345	1.7045	A		FALSE	TRUE	https://www.inaturalist.org/observations/88674366
Spain	2021	42.2422	3.20065	A		FALSE	TRUE	https://www.inaturalist.org/observations/95966505
Spain	2021	39.5222	2.53878	A		FALSE	TRUE	https://www.inaturalist.org/observations/103526344
Spain	2022	41.6937	2.84061	A		FALSE	TRUE	https://www.inaturalist.org/observations/106980979
Spain	2022	41.6998	2.86113	A		FALSE	TRUE	https://www.inaturalist.org/observations/107364704
Spain	2022	41.6995	2.86701	A		FALSE	TRUE	https://www.inaturalist.org/observations/107366711
Spain	2022	41.7006	2.87045	A		FALSE	TRUE	https://www.inaturalist.org/observations/107368437
Spain	2022	42.2457	3.18351	A		FALSE	TRUE	https://www.inaturalist.org/observations/107629391
Spain	2022	42.246	3.18629	A		FALSE	TRUE	https://www.inaturalist.org/observations/107629657
Spain	2022	42.2458	3.18874	A		FALSE	TRUE	https://www.inaturalist.org/observations/107630045
Spain	2022	42.2461	3.19189	A		FALSE	TRUE	https://www.inaturalist.org/observations/107630993
Spain	2022	42.2468	3.19316	A		FALSE	TRUE	https://www.inaturalist.org/observations/107631247
Spain	2022	42.2459	3.19779	A		FALSE	TRUE	https://www.inaturalist.org/observations/107631990
Spain	2022	42.2433	3.19926	A		FALSE	TRUE	https://www.inaturalist.org/observations/107632541
Spain	2022	42.2423	3.20047	A		FALSE	TRUE	https://www.inaturalist.org/observations/107632970
Spain	2022	42.2423	3.2022	A		FALSE	TRUE	https://www.inaturalist.org/observations/107633435
Spain	2022	42.2414	3.20425	A		FALSE	TRUE	https://www.inaturalist.org/observations/107633993
Spain	2022	42.2394	3.20943	A		FALSE	TRUE	https://www.inaturalist.org/observations/107634959
Spain	2022	42.2476	3.18135	A		FALSE	TRUE	https://www.inaturalist.org/observations/107712764
Spain	2022	42.2876	3.27743	A		FALSE	TRUE	https://www.inaturalist.org/observations/107755623
Spain	2022	42.3411	3.18802	A		FALSE	TRUE	https://www.inaturalist.org/observations/107883220
Spain	2022	41.7764	3.02915	A		FALSE	TRUE	https://www.inaturalist.org/observations/108357103
Spain	2022	41.7811	3.03748	A		FALSE	TRUE	https://www.inaturalist.org/observations/108360313
Spain	2022	41.7795	3.0424	A		FALSE	TRUE	https://www.inaturalist.org/observations/108364777
Spain	2022	41.823	3.07538	A		FALSE	TRUE	https://www.inaturalist.org/observations/108648285
Spain	2022	41.8331	3.09142	A		FALSE	TRUE	https://www.inaturalist.org/observations/108659228
Italy	2022	44.0573	9.9298	A		FALSE	TRUE	https://www.inaturalist.org/observations/109273743
Spain	2022	41.8484	3.13697	A		FALSE	TRUE	https://www.inaturalist.org/observations/109743985
Spain	2022	41.9179	3.21304	A		FALSE	TRUE	https://www.inaturalist.org/observations/110389130
Spain	2022	41.9219	3.21644	A		FALSE	TRUE	https://www.inaturalist.org/observations/110395412
Spain	2022	38.7932	0.1594	A		FALSE	TRUE	https://www.inaturalist.org/observations/117355820
Spain	2022	41.0239	0.9248	A		FALSE	TRUE	https://www.inaturalist.org/observations/121856669
Spain	2022	42.2427	3.19981	A		FALSE	TRUE	https://www.inaturalist.org/observations/125521806
Spain	2022	42.3825	3.1572	A		FALSE	TRUE	https://www.inaturalist.org/observations/126031435
Spain	2022	42.408	3.15839	A		FALSE	TRUE	https://www.inaturalist.org/observations/126037739
Spain	2022	42.4091	3.16069	A		FALSE	TRUE	https://www.inaturalist.org/observations/126038338
Spain	2022	42.4114	3.16477	A		FALSE	TRUE	https://www.inaturalist.org/observations/126039327
Spain	2022	42.2457	3.18807	A		FALSE	TRUE	https://www.inaturalist.org/observations/126627234
Spain	2022	42.2472	3.19658	A		FALSE	TRUE	https://www.inaturalist.org/observations/126627735
Spain	2022	42.246	3.18765	A		FALSE	TRUE	https://www.inaturalist.org/observations/127224461
Italia	2022	44.0573	9.9298	A		FALSE	TRUE	https://www.inaturalist.org/observations/130353462
Spain	2022	42.2456	3.18313	A		FALSE	TRUE	https://www.inaturalist.org/observations/142072617
Spain	2022	42.3823	3.15731	A		FALSE	TRUE	https://www.inaturalist.org/observations/142445696
Spain	2019	40.352	0.3892	A		FALSE	TRUE	https://www.inaturalist.org/observations/144441911, https://www.inaturalist.org/observations/144441912
Spain	2022	42.2457	3.18675	A		FALSE	TRUE	https://www.inaturalist.org/observations/145326444
Spain	2023	39.5087	2.47181	A		FALSE	TRUE	https://www.inaturalist.org/observations/145567420
Spain	2023	42.2458	3.18885	A		FALSE	TRUE	https://www.inaturalist.org/observations/146195601
Spain	2023	42.4065	3.15505	A		FALSE	TRUE	https://www.inaturalist.org/observations/146882610
Spain	2023	38.3548	-0.42905	A		FALSE	TRUE	https://www.inaturalist.org/observations/147519806
Spain	2023	41.7761	3.0292	A		FALSE	TRUE	https://www.inaturalist.org/observations/150413043
Spain	2023	41.7714	3.02894	A		FALSE	TRUE	https://www.inaturalist.org/observations/151023412
Spain	2023	41.7713	3.02927	A		FALSE	TRUE	https://www.inaturalist.org/observations/151024099
Italy	2023	41.2501	13.5967	A		FALSE	TRUE	https://www.inaturalist.org/observations/151155491
Spain	2023	38.4112	-0.46883	A		FALSE	TRUE	https://www.inaturalist.org/observations/152294194
Malta	2023	35.9481	14.3842	A		FALSE	TRUE	https://www.inaturalist.org/observations/152519246
Spain	2023	42.2458	3.18692	A		FALSE	TRUE	https://www.inaturalist.org/observations/152835012
Spain	2023	42.246	3.19165	A		FALSE	TRUE	https://www.inaturalist.org/observations/152838099
Spain	2023	42.2464	3.19219	A		FALSE	TRUE	https://www.inaturalist.org/observations/152838756
Spain	2023	42.2467	3.19315	A		FALSE	TRUE	https://www.inaturalist.org/observations/152839328
Spain	2023	39.5222	2.53865	A		FALSE	TRUE	https://www.inaturalist.org/observations/154121654
Spain	2023	38.1945	-0.51794	A		FALSE	TRUE	https://www.inaturalist.org/observations/154997195
Spain	2023	41.7879	3.04547	A		FALSE	TRUE	https://www.inaturalist.org/observations/155297946
Spain	2023	42.3676	3.16162	A		FALSE	TRUE	https://www.inaturalist.org/observations/160273739
France	2023	43.1332	5.78041	A		FALSE	TRUE	https://www.inaturalist.org/observations/161242762
Italy	2023	41.2502	13.5935	A		FALSE	TRUE	https://www.inaturalist.org/observations/162668022
Spain	2023	41.7	2.86509	A		FALSE	TRUE	https://www.inaturalist.org/observations/163097024
Italy	2023	40.0042	15.3749	A		FALSE	TRUE	https://www.inaturalist.org/observations/163113482
Spain	2023	41.8227	3.07506	A		FALSE	TRUE	https://www.inaturalist.org/observations/165295480
Spain	2023	41.8226	3.07608	A		FALSE	TRUE	https://www.inaturalist.org/observations/165297090
Spain	2023	41.8229	3.07591	A		FALSE	TRUE	https://www.inaturalist.org/observations/165298081
Spain	2023	39.1782	-0.23871	A		FALSE	TRUE	https://www.inaturalist.org/observations/173784990
Italy	2023	44.0525	9.83647	A		FALSE	TRUE	https://www.inaturalist.org/observations/179547148
Italy	2023	37.5563	15.1389	A		FALSE	TRUE	https://www.inaturalist.org/observations/184002708
Spain	2023	41.1164	1.26277	A		FALSE	TRUE	https://www.inaturalist.org/observations/184382538
Spain	2023	42.4086	3.15904	A		FALSE	TRUE	https://www.inaturalist.org/observations/184711766
Spain	2023	42.4093	3.16081	A		FALSE	TRUE	https://www.inaturalist.org/observations/184711883
Spain	2023	41.1448	1.36819	A		FALSE	TRUE	https://www.inaturalist.org/observations/187284680
Spain	2023	39.7739	2.72153	A		FALSE	TRUE	https://www.inaturalist.org/observations/188055858
Spain	2023	40.8137	0.71931	A		FALSE	TRUE	https://www.inaturalist.org/observations/188055878
Spain	2023	41.7714	3.02877	A		FALSE	TRUE	https://www.inaturalist.org/observations/190666775
Spain	2023	41.7714	3.02902	A		FALSE	TRUE	https://www.inaturalist.org/observations/190666982
Spain	2023	42.4086	3.15944	A		FALSE	TRUE	https://www.inaturalist.org/observations/191455853
Spain	2023	41.8494	3.13807	A		FALSE	TRUE	https://www.inaturalist.org/observations/191601968
Spain	2023	41.252	1.89998	A		FALSE	TRUE	https://www.inaturalist.org/observations/193467022
Spain	2023	41.8231	3.07511	A		FALSE	TRUE	https://www.inaturalist.org/observations/194094596
Spain	2023	41.8228	3.07583	A		FALSE	TRUE	https://www.inaturalist.org/observations/194095232
Spain	2023	41.6798	2.80925	A		FALSE	TRUE	https://www.inaturalist.org/observations/194643012
Spain	2023	41.6992	2.86235	A		FALSE	TRUE	https://www.inaturalist.org/observations/194742852
Spain	2023	41.2656	1.77	A		FALSE	TRUE	https://www.inaturalist.org/observations/194751861
Spain	2023	42.4085	3.15897	A		FALSE	TRUE	https://www.inaturalist.org/observations/194901682
Spain	2023	42.4086	3.1591	A		FALSE	TRUE	https://www.inaturalist.org/observations/194902006
Spain	2023	42.4091	3.16062	A		FALSE	TRUE	https://www.inaturalist.org/observations/194903069
Spain	2023	42.4091	3.16077	A		FALSE	TRUE	https://www.inaturalist.org/observations/194903094
Spain	2023	42.4092	3.16094	A		FALSE	TRUE	https://www.inaturalist.org/observations/194903144
Spain	2023	42.4093	3.16101	A		FALSE	TRUE	https://www.inaturalist.org/observations/194903254
Spain	2023	42.4119	3.16464	A		FALSE	TRUE	https://www.inaturalist.org/observations/194903831
Spain	2023	42.4102	3.16554	A		FALSE	TRUE	https://www.inaturalist.org/observations/194903852
Spain	2023	42.2876	3.27726	A		FALSE	TRUE	https://www.inaturalist.org/observations/194984741
Italy	2024	43.8053	7.59809	A		FALSE	TRUE	https://www.inaturalist.org/observations/196753990
Spain	2024	38.3672	-0.44448	A		FALSE	TRUE	https://www.inaturalist.org/observations/197341243
Spain	2024	40.0623	0.11834	A		FALSE	TRUE	https://www.inaturalist.org/observations/198734352
Portugal	2024	38.6005	-9.1347	A		FALSE	TRUE	https://www.inaturalist.org/observations/199692214
Spain	2024	42.2475	3.19502	A		FALSE	TRUE	https://www.inaturalist.org/observations/201360483
Spain	2024	42.2435	3.19901	A		FALSE	TRUE	https://www.inaturalist.org/observations/201365366
Spain	2024	42.2421	3.20195	A		FALSE	TRUE	https://www.inaturalist.org/observations/201367145
Spain	2024	42.3847	3.15654	A		FALSE	TRUE	https://www.inaturalist.org/observations/201571699
Spain	2024	42.4085	3.15914	A		FALSE	TRUE	https://www.inaturalist.org/observations/201578519
Spain	2024	42.4094	3.16143	A		FALSE	TRUE	https://www.inaturalist.org/observations/201580068
Spain	2024	42.4119	3.16359	A		FALSE	TRUE	https://www.inaturalist.org/observations/201582427
Spain	2024	41.0045	0.93711	A		FALSE	TRUE	https://www.inaturalist.org/observations/203256812
Spain	2024	42.2456	3.18682	A		FALSE	TRUE	https://www.inaturalist.org/observations/203343617
Spain	2024	42.2473	3.18134	A		FALSE	TRUE	https://www.inaturalist.org/observations/203563408
Spain	2024	42.2473	3.19396	A		FALSE	TRUE	https://www.inaturalist.org/observations/204122802
Spain	2024	42.2468	3.19317	A		FALSE	TRUE	https://www.inaturalist.org/observations/204123348
Spain	2024	42.2465	3.19274	A		FALSE	TRUE	https://www.inaturalist.org/observations/204123856
Spain	2024	42.2463	3.19245	A		FALSE	TRUE	https://www.inaturalist.org/observations/204124247
Spain	2024	42.2461	3.19185	A		FALSE	TRUE	https://www.inaturalist.org/observations/204124508
Spain	2024	42.2459	3.19061	A		FALSE	TRUE	https://www.inaturalist.org/observations/204124925
Spain	2024	42.2459	3.1897	A		FALSE	TRUE	https://www.inaturalist.org/observations/204125351
Spain	2024	42.247	3.19754	A		FALSE	TRUE	https://www.inaturalist.org/observations/204531694
Spain	2024	42.2465	3.19786	A		FALSE	TRUE	https://www.inaturalist.org/observations/204534210
Spain	2024	42.2459	3.19773	A		FALSE	TRUE	https://www.inaturalist.org/observations/204546226
Spain	2024	42.2458	3.19769	A		FALSE	TRUE	https://www.inaturalist.org/observations/204546727
Spain	2024	42.2446	3.19788	A		FALSE	TRUE	https://www.inaturalist.org/observations/204550087
Spain	2024	40.8143	0.7199	A		FALSE	TRUE	https://www.inaturalist.org/observations/205825528
Spain	2024	41.2531	1.90235	A		FALSE	TRUE	https://www.inaturalist.org/observations/206261888
Spain	2024	39.801	2.70175	A		FALSE	TRUE	https://www.inaturalist.org/observations/206459069
Spain	2024	42.4086	3.15895	A		FALSE	TRUE	https://www.inaturalist.org/observations/208320263
Spain	2024	42.4091	3.16069	A		FALSE	TRUE	https://www.inaturalist.org/observations/208321821
Spain	2024	42.4094	3.16098	A		FALSE	TRUE	https://www.inaturalist.org/observations/208322270
Spain	2024	42.4095	3.16114	A		FALSE	TRUE	https://www.inaturalist.org/observations/208322475
Spain	2024	42.4113	3.16318	A		FALSE	TRUE	https://www.inaturalist.org/observations/208324980
Spain	2024	42.4113	3.1636	A		FALSE	TRUE	https://www.inaturalist.org/observations/208325263
Spain	2024	42.4109	3.16266	A		FALSE	TRUE	https://www.inaturalist.org/observations/208325667
Spain	2024	42.4113	3.16466	A		FALSE	TRUE	https://www.inaturalist.org/observations/208326087
Spain	2024	41.236	1.81811	A		FALSE	TRUE	https://www.inaturalist.org/observations/213669536
Spain	2024	41.2483	1.82403	A		FALSE	TRUE	https://www.inaturalist.org/observations/213672332
Spain	2024	41.7877	3.04547	A		FALSE	TRUE	https://www.inaturalist.org/observations/214007526
Spain	2024	41.823	3.07532	A		FALSE	TRUE	https://www.inaturalist.org/observations/220915804
Spain	2024	41.8229	3.07571	A		FALSE	TRUE	https://www.inaturalist.org/observations/220918616
Spain	2024	41.8228	3.076	A		FALSE	TRUE	https://www.inaturalist.org/observations/220920558
Spain	2024	41.1416	1.2944	A		FALSE	TRUE	https://www.inaturalist.org/observations/221634277
Spain	2024	41.1416	1.2944	A		FALSE	TRUE	https://www.inaturalist.org/observations/221634349
Spain	2024	41.124	1.27498	A		FALSE	TRUE	https://www.inaturalist.org/observations/226565496
Spain	2024	39.5221	2.53881	A		FALSE	TRUE	https://www.inaturalist.org/observations/229337874
Spain	2024	41.1241	1.27504	A		FALSE	TRUE	https://www.inaturalist.org/observations/231925216
Spain	2024	42.2465	3.18494	A		FALSE	TRUE	https://www.inaturalist.org/observations/237156221
Spain	2024	41.1136	1.27068	A		FALSE	TRUE	https://www.inaturalist.org/observations/238988007
Spain	2024	41.1135	1.25618	A		FALSE	TRUE	https://www.inaturalist.org/observations/243151367
Spain	2024	40.9226	0.84131	A		FALSE	TRUE	https://www.inaturalist.org/observations/244184992
Italy	2024	42.3566	10.9227	A		FALSE	TRUE	https://www.inaturalist.org/observations/248615681
Italy	2024	44.0657	9.95744	A		FALSE	TRUE	https://www.inaturalist.org/observations/249172340
Spain	2024	41.8229	3.07529	A		FALSE	TRUE	https://www.inaturalist.org/observations/249306654
Spain	2024	41.8229	3.07578	A		FALSE	TRUE	https://www.inaturalist.org/observations/249307860
Spain	2024	41.8227	3.07603	A		FALSE	TRUE	https://www.inaturalist.org/observations/249308012
Spain	2024	39.7735	2.72986	A		FALSE	TRUE	https://www.inaturalist.org/observations/251659236
Spain	2024	41.9179	3.21314	A		FALSE	TRUE	https://www.inaturalist.org/observations/251894688
Spain	2024	41.9179	3.21309	A		FALSE	TRUE	https://www.inaturalist.org/observations/251895895
Spain	2024	41.918	3.2132	A		FALSE	TRUE	https://www.inaturalist.org/observations/251897411
Spain	2024	41.9181	3.2128	A		FALSE	TRUE	https://www.inaturalist.org/observations/252863734
Spain	2024	41.6791	2.80652	A		FALSE	TRUE	https://www.inaturalist.org/observations/254202320
Spain	2024	41.679	2.8065	A		FALSE	TRUE	https://www.inaturalist.org/observations/254202499
Spain	2024	41.6799	2.80938	A		FALSE	TRUE	https://www.inaturalist.org/observations/254489929
Spain	2024	41.6798	2.80914	A		FALSE	TRUE	https://www.inaturalist.org/observations/255174554
Spain	2024	41.776	3.029	A		FALSE	TRUE	https://www.inaturalist.org/observations/255209330
Spain	2024	41.7713	3.02897	A		FALSE	TRUE	https://www.inaturalist.org/observations/255322416
Spain	2024	41.7713	3.02889	A		FALSE	TRUE	https://www.inaturalist.org/observations/255323353
Spain	2024	41.8491	3.13852	A		FALSE	TRUE	https://www.inaturalist.org/observations/255756979
Spain	2024	41.7713	3.02883	A		FALSE	TRUE	https://www.inaturalist.org/observations/255780555
Spain	2024	41.7	2.85888	A		FALSE	TRUE	https://www.inaturalist.org/observations/255786943
Spain	2024	41.6996	2.86721	A		FALSE	TRUE	https://www.inaturalist.org/observations/255790594
Spain	2024	41.6989	2.86537	A		FALSE	TRUE	https://www.inaturalist.org/observations/255986735
Spain	2024	41.6993	2.86548	A		FALSE	TRUE	https://www.inaturalist.org/observations/256249147
Spain	2024	41.6993	2.86242	A		FALSE	TRUE	https://www.inaturalist.org/observations/256249552
Spain	2025	42.2464	3.19042	A		FALSE	TRUE	https://www.inaturalist.org/observations/258488483
Spain	2025	38.4467	-0.36482	A		FALSE	TRUE	https://www.inaturalist.org/observations/260043296
Spain	2025	38.3547	-0.42868	A		FALSE	TRUE	https://www.inaturalist.org/observations/260160112
Spain	2020	41.1431	1.23752	A		FALSE	TRUE	https://www.inaturalist.org/observations/39094882
Spain	2022	36.7571	-3.96115	A		FALSE	TRUE	https://www.inaturalist.org/observations/105057231
Spain	2022	36.7575	-3.96404	A		FALSE	TRUE	https://www.inaturalist.org/observations/116688806
Spain	2022	37.626	-1.02965	A		FALSE	TRUE	https://www.inaturalist.org/observations/116998147
Spain	2022	41.1805	1.45621	A		FALSE	TRUE	https://www.inaturalist.org/observations/131425492
Spain	2024	38.9221	1.41793	A		FALSE	TRUE	https://www.inaturalist.org/observations/255572860
Portugal	2020	38.6621	-9.1675	A		FALSE	TRUE	https://www.inaturalist.org/observations/39170296
Portugal	2020	38.6645	-9.1678	A		FALSE	TRUE	https://www.inaturalist.org/observations/65948461
Portugal	2023	38.6623	-9.16752	A		FALSE	TRUE	https://www.inaturalist.org/observations/148826594
France	2023	43.6933	7.28062	A		FALSE	TRUE	https://www.inaturalist.org/observations/173175380
Portugal	2023	38.6624	-9.16751	A		FALSE	TRUE	https://www.inaturalist.org/observations/185569668
Portugal	2023	38.6621	-9.16752	A		FALSE	TRUE	https://www.inaturalist.org/observations/192838546
Portugal	2024	38.6624	-9.16757	A		FALSE	TRUE	https://www.inaturalist.org/observations/198841600
Spain	2020	39.8618	3.13662	A		FALSE	TRUE	https://www.inaturalist.org/observations/39458319
Spain	2019	40.346	0.38642	A		FALSE	TRUE	https://www.inaturalist.org/observations/62747782
Spain	2021	39.7041	3.43335	A		FALSE	TRUE	https://www.inaturalist.org/observations/102478024
Spain	2022	42.2897	3.29579	A		FALSE	TRUE	https://www.inaturalist.org/observations/107764494
Spain	2022	40.3439	0.38793	A		FALSE	TRUE	https://www.inaturalist.org/observations/108181159
Spain	2022	39.7041	3.43385	A		FALSE	TRUE	https://www.inaturalist.org/observations/140046750
Spain	2024	38.3789	-0.45998	A		FALSE	TRUE	https://www.inaturalist.org/observations/202290174
Spain	2024	39.6553	2.48005	A		FALSE	TRUE	https://www.inaturalist.org/observations/204248852
Spain	2024	42.2897	3.29584	A		FALSE	TRUE	https://www.inaturalist.org/observations/254389385
Spain	2022	39.3454	3.18763	A		FALSE	TRUE	https://www.inaturalist.org/observations/110289016
Spain	2023	39.3447	3.18847	A		FALSE	TRUE	https://www.inaturalist.org/observations/163162770, https://www.inaturalist.org/observations/163163631
Spain	2024	39.7838	2.74325	A		FALSE	TRUE	https://www.inaturalist.org/observations/203355166
Spain	2024	39.7189	2.59012	A		FALSE	TRUE	https://www.inaturalist.org/observations/207881389
Spain	2022	38.3558	-0.42017	A		FALSE	TRUE	https://www.inaturalist.org/observations/138233569
Spain	2021	39.6639	2.48725	A		FALSE	TRUE	https://www.inaturalist.org/observations/100718114
Italia	2022	39.9997	15.3625	A		FALSE	TRUE	https://www.inaturalist.org/observations/128022221
Spain	2023	39.7768	2.71966	A		FALSE	TRUE	https://www.inaturalist.org/observations/153786192
Italy	2023	40	15.3599	A		FALSE	TRUE	https://www.inaturalist.org/observations/163106256
Spain	2024	40.88	0.76711	A		FALSE	TRUE	https://www.inaturalist.org/observations/216721743
Spain	2023	40.135	0.16645	A		FALSE	TRUE	https://www.inaturalist.org/observations/193117364
Spain	2022	40.3771	0.39197	A		FALSE	TRUE	https://www.inaturalist.org/observations/105027388
Spain	2023	38.9548	1.51484	A		FALSE	TRUE	https://www.inaturalist.org/observations/189891655
Spain	2019	41.8469	3.13286	A		FALSE	TRUE	https://www.inaturalist.org/observations/21639859
Spain	2019	41.2583	1.91961	A		FALSE	TRUE	https://www.inaturalist.org/observations/35850886
Spain	2022	41.847	3.13268	A		FALSE	TRUE	https://www.inaturalist.org/observations/116055575
Spain	2022	41.8482	3.13686	A		FALSE	TRUE	https://www.inaturalist.org/observations/116056739
Spain	2024	41.8425	3.12874	A		FALSE	TRUE	https://www.inaturalist.org/observations/249991521
Italy	2019	37.968	12.0725	A		FALSE	TRUE	https://www.inaturalist.org/observations/35217255
Italy	2019	37.9684	12.0721	A		FALSE	TRUE	https://www.inaturalist.org/observations/35277772
Spain	2021	42.3101	3.14875	A		FALSE	TRUE	https://www.inaturalist.org/observations/91762839
Spain	2021	42.3095	3.15165	A		FALSE	TRUE	https://www.inaturalist.org/observations/91765445
Italy	2023	42.749	10.1199	A		FALSE	TRUE	https://www.inaturalist.org/observations/163986053
Spain	2023	42.4021	3.15271	A		FALSE	TRUE	https://www.inaturalist.org/observations/187227225
Spain	2023	42.2611	3.18867	A		FALSE	TRUE	https://www.inaturalist.org/observations/188237502
Spain	2023	41.2541	1.9003	A		FALSE	TRUE	https://www.inaturalist.org/observations/188244356
Spain	2023	42.4121	3.1645	A		FALSE	TRUE	https://www.inaturalist.org/observations/194904465
Spain	2024	42.3517	3.17781	A		FALSE	TRUE	https://www.inaturalist.org/observations/201566543
Spain	2024	42.3531	3.17657	A		FALSE	TRUE	https://www.inaturalist.org/observations/201567071
Spain	2024	42.2458	3.18445	A		FALSE	TRUE	https://www.inaturalist.org/observations/203342485
Spain	2024	42.2612	3.18852	A		FALSE	TRUE	https://www.inaturalist.org/observations/204296078
Italy	2024	38.0359	14.0237	A		FALSE	TRUE	https://www.inaturalist.org/observations/204534702
Spain	2024	41.258	1.90251	A		FALSE	TRUE	https://www.inaturalist.org/observations/206267378
Spain	2024	42.4122	3.16456	A		FALSE	TRUE	https://www.inaturalist.org/observations/208326862
Spain	2024	42.2377	3.21208	A		FALSE	TRUE	https://www.inaturalist.org/observations/223500918
Spain	2024	39.8465	4.21053	A		FALSE	TRUE	https://www.inaturalist.org/observations/229092344
Spain	2024	40.2607	0.29735	A		FALSE	TRUE	https://www.inaturalist.org/observations/255989186
Italy	2019	40.5504	14.2559	A		FALSE	TRUE	https://www.inaturalist.org/observations/29983102
Italy	2019	40.5505	14.2562	A		FALSE	TRUE	https://www.inaturalist.org/observations/29983104
Spain	2024	38.3496	-0.48125	A		FALSE	TRUE	https://www.inaturalist.org/observations/195868693
Spain	2024	41.1297	1.30803	A		FALSE	TRUE	https://www.inaturalist.org/observations/246217897
Spain	2025	38.3497	-0.48109	A		FALSE	TRUE	https://www.inaturalist.org/observations/257822018
Italy	2021	44.1807	9.59777	A		FALSE	TRUE	https://www.inaturalist.org/observations/93707762
Spain	2024	39.5796	2.35302	A		FALSE	TRUE	https://www.inaturalist.org/observations/208247209
Spain	2024	38.7021	0.14589	A		FALSE	TRUE	https://www.inaturalist.org/observations/253629781
Spain	2022	41.2363	1.7406	A		FALSE	TRUE	https://www.inaturalist.org/observations/111345601
Spain	2023	41.2363	1.74128	A		FALSE	TRUE	https://www.inaturalist.org/observations/146642804
Spain	2024	44.1008	9.73471	A		FALSE	TRUE	https://www.inaturalist.org/observations/241443304
Spain	2024	41.2946	2.05931	A		FALSE	FALSE	https://www.inaturalist.org/observations/205107082
Portugal	2024	37.0732	-7.78835	A		FALSE	FALSE	https://www.inaturalist.org/observations/197789658
Portugal	2024	37.1063	-7.96967	A		FALSE	FALSE	https://www.inaturalist.org/observations/215747268
Spain	2019	39.6827	-0.27414	A		FALSE	FALSE	https://www.inaturalist.org/observations/23452350
Spain	2021	39.506	-0.3474	A		FALSE	FALSE	https://www.inaturalist.org/observations/94411681
Spain	2023	39.6829	-0.28453	A		FALSE	FALSE	https://www.inaturalist.org/observations/149735773
Spain	2023	41.585	2.57664	A		FALSE	FALSE	https://www.inaturalist.org/observations/194108211
Spain	2024	41.5375	2.45102	A		FALSE	FALSE	https://www.inaturalist.org/observations/217518672
Spain	2024	41.5369	2.4514	A		FALSE	FALSE	https://www.inaturalist.org/observations/256873893
Portugal	2023	37.2944	-8.62972	A		FALSE	FALSE	https://www.inaturalist.org/observations/149033228
Spain	2023	42.343	2.92419	A		FALSE	FALSE	https://www.inaturalist.org/observations/177316299
Italy	2019	39.1826	8.97663	A		FALSE	FALSE	https://www.inaturalist.org/observations/36776403
Spain	2022	41.084	1.04529	A		FALSE	FALSE	https://www.inaturalist.org/observations/118265914
Italy	2022	38.6828	16.5437	A		FALSE	FALSE	https://www.inaturalist.org/observations/142221016
Spain	2023	40.8286	0.50162	A		FALSE	FALSE	https://www.inaturalist.org/observations/151070110
Spain	2023	40.9751	0.51661	A		FALSE	FALSE	https://www.inaturalist.org/observations/171571975
Spain	2023	41.6686	2.74404	A		FALSE	FALSE	https://www.inaturalist.org/observations/191175713
Montenegro	2023	42.052	19.1416	A		FALSE	FALSE	https://www.inaturalist.org/observations/193403584
Spain	2024	39.5658	2.4002	A		FALSE	FALSE	https://www.inaturalist.org/observations/199572247
Spain	2024	41.6675	2.74242	A		FALSE	FALSE	https://www.inaturalist.org/observations/200501491
Spain	2024	40.829	0.50203	A		FALSE	FALSE	https://www.inaturalist.org/observations/200738573
Spain	2024	40.4256	0.42792	A		FALSE	FALSE	https://www.inaturalist.org/observations/205700017
France	2024	42.114	9.5017	A		FALSE	FALSE	https://www.inaturalist.org/observations/210022683
Spain	2024	41.6685	2.74395	A		FALSE	FALSE	https://www.inaturalist.org/observations/214151175
Spain	2024	41.6694	2.74531	A		FALSE	FALSE	https://www.inaturalist.org/observations/214538825
Turkey	2024	36.5708	31.9746	A		FALSE	FALSE	https://www.inaturalist.org/observations/231782148
Italy	2024	43.4316	11.1364	A		FALSE	FALSE	https://www.inaturalist.org/observations/247298956
Spain	2024	39.5658	2.40022	A		FALSE	FALSE	https://www.inaturalist.org/observations/252007509
Spain	2021	41.2716	2.03814	A		FALSE	FALSE	https://www.inaturalist.org/observations/71222126
Spain	2021	41.4286	2.03947	A		FALSE	FALSE	https://www.inaturalist.org/observations/79814385
Spain	2022	36.6232	-6.37299	A		FALSE	FALSE	https://www.inaturalist.org/observations/111539866
Spain	2022	41.2908	1.97747	A		FALSE	FALSE	https://www.inaturalist.org/observations/122853614
Spain	2022	41.4495	2.17419	A		FALSE	FALSE	https://www.inaturalist.org/observations/138871883
Spain	2022	41.2921	1.97404	A		FALSE	FALSE	https://www.inaturalist.org/observations/139903496
Spain	2023	41.2996	1.98651	A		FALSE	FALSE	https://www.inaturalist.org/observations/149621499
Spain	2023	36.6232	-6.373	A		FALSE	FALSE	https://www.inaturalist.org/observations/151581589, https://www.inaturalist.org/observations/151581590
Spain	2023	41.2996	1.98649	A		FALSE	FALSE	https://www.inaturalist.org/observations/195158698
Spain	2024	36.6247	-6.37509	A		FALSE	FALSE	https://www.inaturalist.org/observations/195566843
Italy	2024	41.1636	9.1757	A		FALSE	FALSE	https://www.inaturalist.org/observations/195906026
Spain	2024	41.2717	2.03815	A		FALSE	FALSE	https://www.inaturalist.org/observations/197711476
Spain	2024	38.0271	-0.70478	A		FALSE	FALSE	https://www.inaturalist.org/observations/197983539
Spain	2024	41.3131	1.99136	A		FALSE	FALSE	https://www.inaturalist.org/observations/204583353
Spain	2024	41.2995	1.98674	A		FALSE	FALSE	https://www.inaturalist.org/observations/216494462
Spain	2024	41.2994	1.98661	A		FALSE	FALSE	https://www.inaturalist.org/observations/216494635
Spain	2024	41.6527	2.73629	A		FALSE	FALSE	https://www.inaturalist.org/observations/250063284
Spain	2024	41.6774	2.05633	A		FALSE	FALSE	https://www.inaturalist.org/observations/251686121
Spain	2024	41.6527	2.73627	A		FALSE	FALSE	https://www.inaturalist.org/observations/251922650
Spain	2019	41.0739	1.04799	A		FALSE	FALSE	https://www.inaturalist.org/observations/36964464
Spain	2020	40.0571	0.05334	A		FALSE	FALSE	https://www.inaturalist.org/observations/47006531
Spain	2020	37.9535	-1.09299	A		FALSE	FALSE	https://www.inaturalist.org/observations/51888996
Turkey	2021	37.0497	35.2853	A		FALSE	FALSE	https://www.inaturalist.org/observations/74634756
Spain	2021	41.3688	2.10605	A		FALSE	FALSE	https://www.inaturalist.org/observations/74740093
Spain	2021	41.3847	2.18836	A		FALSE	FALSE	https://www.inaturalist.org/observations/78683716
Spain	2021	41.4119	2.15062	A		FALSE	FALSE	https://www.inaturalist.org/observations/93987958
Portugal	2021	41.141	-8.60974	A		FALSE	FALSE	https://www.inaturalist.org/observations/102514720
Spain	2022	41.3722	2.13288	A		FALSE	FALSE	https://www.inaturalist.org/observations/106231686
Spain	2022	41.2315	1.37442	A		FALSE	FALSE	https://www.inaturalist.org/observations/114173597
Spain	2022	41.2904	1.97274	A		FALSE	FALSE	https://www.inaturalist.org/observations/123210192
France	2022	43.6131	3.87802	A		FALSE	FALSE	https://www.inaturalist.org/observations/140485924
Portugal	2023	41.142	-8.60971	A		FALSE	FALSE	https://www.inaturalist.org/observations/152222607
Portugal	2023	41.1422	-8.60973	A		FALSE	FALSE	https://www.inaturalist.org/observations/152222608
Italy	2023	44.4274	8.82185	A		FALSE	FALSE	https://www.inaturalist.org/observations/161953738
Spain	2023	39.8201	-0.2457	A		FALSE	FALSE	https://www.inaturalist.org/observations/162318685
Italy	2023	37.0584	15.2925	A		FALSE	FALSE	https://www.inaturalist.org/observations/165092466
Greece	2023	39.6183	19.9149	A		FALSE	FALSE	https://www.inaturalist.org/observations/180810784
Portugal	2023	38.7614	-9.166	A		FALSE	FALSE	https://www.inaturalist.org/observations/183669334
Spain	2023	41.0683	1.07163	A		FALSE	FALSE	https://www.inaturalist.org/observations/184382689
Spain	2023	36.1367	-5.84454	A		FALSE	FALSE	https://www.inaturalist.org/observations/186908657
Turkey	2020	36.8898	30.6888	A		FALSE	FALSE	https://www.inaturalist.org/observations/188684021
Italy	2023	37.0601	15.2921	A		FALSE	FALSE	https://www.inaturalist.org/observations/189002919
Spain	2023	44.4273	8.82184	A		FALSE	FALSE	https://www.inaturalist.org/observations/190715058
Spain	2024	41.6531	2.74323	A		FALSE	FALSE	https://www.inaturalist.org/observations/200372716
Portugal	2024	41.141	-8.60983	A		FALSE	FALSE	https://www.inaturalist.org/observations/205427448
Spain	2024	41.417	2.15865	A		FALSE	FALSE	https://www.inaturalist.org/observations/216150741
Spain	2024	41.141	-8.60985	A		FALSE	FALSE	https://www.inaturalist.org/observations/224092444, https://www.inaturalist.org/observations/224092445, https://www.inaturalist.org/observations/224092450, https://www.inaturalist.org/observations/224092451
Spain	2024	41.5452	1.89133	A		FALSE	FALSE	https://www.inaturalist.org/observations/241126594
Spain	2024	41.6531	2.74331	A		FALSE	FALSE	https://www.inaturalist.org/observations/244714790, https://www.inaturalist.org/observations/244715511
Spain	2024	41.6531	2.74323	A		FALSE	FALSE	https://www.inaturalist.org/observations/244720028, https://www.inaturalist.org/observations/244721731
Spain	2024	41.653	2.74312	A		FALSE	FALSE	https://www.inaturalist.org/observations/244724169
Spain	2024	41.4113	2.1903	A		FALSE	FALSE	https://www.inaturalist.org/observations/247429505
Portugal	2024	39.6049	-9.07525	A		FALSE	FALSE	https://www.inaturalist.org/observations/250155812
Spain	2025	41.5845	2.57475	A		FALSE	FALSE	https://www.inaturalist.org/observations/257372802
Spain	2018	36.724	-4.12571	A		FALSE	FALSE	https://www.inaturalist.org/observations/13290918
Portugal	2019	37.0412	-7.97158	A		FALSE	FALSE	https://www.inaturalist.org/observations/19945566
Spain	2019	38.5514	-0.26122	A		FALSE	FALSE	https://www.inaturalist.org/observations/29227640
Croatia	2020	43.5012	16.512	A		FALSE	FALSE	https://www.inaturalist.org/observations/38888171
Spain	2020	43.55	10.3279	A		FALSE	FALSE	https://www.inaturalist.org/observations/40749975
Spain	2020	37.9507	-0.72928	A		FALSE	FALSE	https://www.inaturalist.org/observations/47006531
Spain	2021	41.366	2.10971	A		FALSE	FALSE	https://www.inaturalist.org/observations/69673130
Spain	2021	41.4073	2.14223	A		FALSE	FALSE	https://www.inaturalist.org/observations/71476991
Turkey	2021	37.0363	27.4008	A		FALSE	FALSE	https://www.inaturalist.org/observations/76104357
Spain	2021	41.4288	2.09252	A		FALSE	FALSE	https://www.inaturalist.org/observations/79760421
Spain	2019	36.6185	-4.49727	A		FALSE	FALSE	https://www.inaturalist.org/observations/80633344
Spain	2021	41.2069	1.6208	A		FALSE	FALSE	https://www.inaturalist.org/observations/94930793
Spain	2021	36.7626	-2.80069	A		FALSE	FALSE	https://www.inaturalist.org/observations/95950757
Turkey	2022	37.0363	27.4008	A		FALSE	FALSE	https://www.inaturalist.org/observations/105031483
Spain	2022	38.0793	-0.70367	A		FALSE	FALSE	https://www.inaturalist.org/observations/107885502
Spain	2022	41.269	1.96433	A		FALSE	FALSE	https://www.inaturalist.org/observations/108665153
Spain	2022	38.2471	-0.81662	A		FALSE	FALSE	https://www.inaturalist.org/observations/114182438
Spain	2022	38.2859	-0.70913	A		FALSE	FALSE	https://www.inaturalist.org/observations/117414874
Spain	2022	41.5241	1.90956	A		FALSE	FALSE	https://www.inaturalist.org/observations/118203906
Spain	2022	41.1952	1.64188	A		FALSE	FALSE	https://www.inaturalist.org/observations/121744513
Croatia	2022	43.2931	17.0145	A		FALSE	FALSE	https://www.inaturalist.org/observations/134560521
Portugal	2022	37.0847	-8.72988	A		FALSE	FALSE	https://www.inaturalist.org/observations/135653897
Spain	2022	36.5034	-4.71169	A		FALSE	FALSE	https://www.inaturalist.org/observations/145823520
Spain	2023	42.2458	3.18684	A		FALSE	FALSE	https://www.inaturalist.org/observations/146677106
Italy	2023	37.0759	14.2492	A		FALSE	FALSE	https://www.inaturalist.org/observations/147758042
Turkey	2023	36.7328	27.6875	A		FALSE	FALSE	https://www.inaturalist.org/observations/149814033
Portugal	2023	38.7427	-9.16166	A		FALSE	FALSE	https://www.inaturalist.org/observations/149891980, https://www.inaturalist.org/observations/149891987, https://www.inaturalist.org/observations/149892915, https://www.inaturalist.org/observations/149894777, https://www.inaturalist.org/observations/149897541, https://www.inaturalist.org/observations/149897639, https://www.inaturalist.org/observations/149897785
Spain	2023	41.0582	1.03424	A		FALSE	FALSE	https://www.inaturalist.org/observations/150297942
Italy	2023	41.8827	16.1829	A		FALSE	FALSE	https://www.inaturalist.org/observations/151101471
Spain	2023	41.2686	1.92847	A		FALSE	FALSE	https://www.inaturalist.org/observations/155813161
Greece	2023	37.9788	23.4182	A		FALSE	FALSE	https://www.inaturalist.org/observations/161269631
France	2023	43.6336	3.89601	A		FALSE	FALSE	https://www.inaturalist.org/observations/161569416
Italy	2023	43.5497	10.3278	A		FALSE	FALSE	https://www.inaturalist.org/observations/162117244
Italy	2023	42.4342	11.1194	A		FALSE	FALSE	https://www.inaturalist.org/observations/162474967
Italy	2023	42.435	11.1194	A		FALSE	FALSE	https://www.inaturalist.org/observations/162557946
France	2023	42.7042	2.8934	A		FALSE	FALSE	https://www.inaturalist.org/observations/162924324
Spain	2023	38.2456	-0.81549	A		FALSE	FALSE	https://www.inaturalist.org/observations/162953681
Italy	2023	39.9921	9.68858	A		FALSE	FALSE	https://www.inaturalist.org/observations/165770014
Italy	2023	43.9681	10.2098	A		FALSE	FALSE	https://www.inaturalist.org/observations/166557586
Spain	2023	36.8295	-2.4049	A		FALSE	FALSE	https://www.inaturalist.org/observations/173446837
Spain	2023	38.2659	-0.69342	A		FALSE	FALSE	https://www.inaturalist.org/observations/173498801
Spain	2023	41.4679	2.28518	A		FALSE	FALSE	https://www.inaturalist.org/observations/182072898
Spain	2023	41.5238	1.90949	A		FALSE	FALSE	https://www.inaturalist.org/observations/183482252
Croatia	2023	43.5012	16.512	A		FALSE	FALSE	https://www.inaturalist.org/observations/183530570
Spain	2023	38.9925	1.28944	A		FALSE	FALSE	https://www.inaturalist.org/observations/183998022
Croatia	2023	43.505	16.4655	A		FALSE	FALSE	https://www.inaturalist.org/observations/188116861
Italy	2023	41.2043	9.36483	A		FALSE	FALSE	https://www.inaturalist.org/observations/188783378
Spain	2024	38.3362	-0.60714	A		FALSE	FALSE	https://www.inaturalist.org/observations/195833538
Greece	2024	37.9788	23.4185	A		FALSE	FALSE	https://www.inaturalist.org/observations/197134051
Spain	2024	41.2695	2.0391	A		FALSE	FALSE	https://www.inaturalist.org/observations/197711511
Spain	2024	36.7465	-3.66293	A		FALSE	FALSE	https://www.inaturalist.org/observations/197788511
Spain	2024	36.7488	-3.65304	A		FALSE	FALSE	https://www.inaturalist.org/observations/198157397
Spain	2024	41.4354	2.00575	A		FALSE	FALSE	https://www.inaturalist.org/observations/200736198
Spain	2024	41.4355	2.00577	A		FALSE	FALSE	https://www.inaturalist.org/observations/200736563
Italy	2024	41.0853	17.0095	A		FALSE	FALSE	https://www.inaturalist.org/observations/202551282
Croatia	2024	44.5382	14.4646	A		FALSE	FALSE	https://www.inaturalist.org/observations/204612662
Italy	2024	44.3609	8.59171	A		FALSE	FALSE	https://www.inaturalist.org/observations/204909771
Italy	2024	44.3619	8.59541	A		FALSE	FALSE	https://www.inaturalist.org/observations/204912319
Italy	2024	39.9907	9.69077	A		FALSE	FALSE	https://www.inaturalist.org/observations/205223150
Spain	2024	41.0661	1.14843	A		FALSE	FALSE	https://www.inaturalist.org/observations/205537184
Italy	2024	40.6256	14.5856	A		FALSE	FALSE	https://www.inaturalist.org/observations/206666618
Spain	2024	38.0651	-0.78034	A		FALSE	FALSE	https://www.inaturalist.org/observations/207158705
Spain	2024	41.6994	2.86533	A		FALSE	FALSE	https://www.inaturalist.org/observations/207584460
Italy	2024	38.1898	15.242	A		FALSE	FALSE	https://www.inaturalist.org/observations/212523122
Spain	2024	37.9337	-1.14302	A		FALSE	FALSE	https://www.inaturalist.org/observations/216079219
Spain	2024	37.9337	-1.14306	A		FALSE	FALSE	https://www.inaturalist.org/observations/216080664
Spain	2024	37.9338	-1.14314	A		FALSE	FALSE	https://www.inaturalist.org/observations/216081831
Spain	2024	37.9339	-1.1431	A		FALSE	FALSE	https://www.inaturalist.org/observations/216086619
Spain	2024	41.313	1.9873	A		FALSE	FALSE	https://www.inaturalist.org/observations/224364354
Croatia	2024	43.3264	16.9811	A		FALSE	FALSE	https://www.inaturalist.org/observations/243839616
Croatia	2024	43.3284	16.9787	A		FALSE	FALSE	https://www.inaturalist.org/observations/243839733
Croatia	2024	43.3279	16.9793	A		FALSE	FALSE	https://www.inaturalist.org/observations/243840015
Croatia	2024	43.3282	16.9787	A		FALSE	FALSE	https://www.inaturalist.org/observations/243840236
Montenegro	2024	42.4546	18.5338	A		FALSE	FALSE	https://www.inaturalist.org/observations/247114901
Spain	2024	41.2736	1.96224	A		FALSE	FALSE	https://www.inaturalist.org/observations/251186863
Spain	2024	41.6398	2.7205	A		FALSE	FALSE	https://www.inaturalist.org/observations/255229455, https://www.inaturalist.org/observations/255229606, https://www.inaturalist.org/observations/255229792
Spain	2024	41.2653	1.96039	A		FALSE	FALSE	https://www.inaturalist.org/observations/255991816
Spain	2024	40.2516	0.27161	A		FALSE	FALSE	https://www.inaturalist.org/observations/256790775
Spain	2025	41.4234	2.20859	A		FALSE	FALSE	https://www.inaturalist.org/observations/258033971
France	2025	42.7771	9.47605	A		FALSE	FALSE	https://www.inaturalist.org/observations/258263808
Spain	2025	36.8184	-2.58095	A		FALSE	FALSE	https://www.inaturalist.org/observations/258749629
Spain	2025	36.8185	-2.58096	A		FALSE	FALSE	https://www.inaturalist.org/observations/258749631
Spain	2025	41.3141	1.98978	A		FALSE	FALSE	https://www.inaturalist.org/observations/260399322
Spain	2023	41.1118	1.11667	A		FALSE	FALSE	https://www.inaturalist.org/observations/161136265
Portugal	2023	37.0844	-7.71773	A		FALSE	FALSE	https://www.inaturalist.org/observations/148180774
Portugal	2023	37.2109	-8.35147	A		FALSE	FALSE	https://www.inaturalist.org/observations/153951874
Italy	2023	41.0401	14.4158	A		FALSE	FALSE	https://www.inaturalist.org/observations/163458816
Spain	2024	40.0288	0.01967	A		FALSE	FALSE	https://www.inaturalist.org/observations/197784925
Spain	2016	41.4179	2.16689	A		FALSE	FALSE	http://www.inaturalist.org/observations/2873100
Spain	2018	41.4186	2.16536	A		FALSE	FALSE	https://www.inaturalist.org/observations/15681132
Spain	2018	41.4172	2.16661	A		FALSE	FALSE	https://www.inaturalist.org/observations/18777479
Spain	2020	41.4176	2.16524	A		FALSE	FALSE	https://www.inaturalist.org/observations/39532618
Portugal	2020	38.72	-9.19911	A		FALSE	FALSE	https://www.inaturalist.org/observations/40251257
Spain	2020	41.4186	2.16513	A		FALSE	FALSE	https://www.inaturalist.org/observations/62994986
Spain	2021	41.3976	2.21112	A		FALSE	FALSE	https://www.inaturalist.org/observations/69767521
Spain	2021	41.3651	2.17048	A		FALSE	FALSE	https://www.inaturalist.org/observations/71378473
Spain	2021	41.4179	2.16602	A		FALSE	FALSE	https://www.inaturalist.org/observations/79918593
Spain	2021	41.365	2.17051	A		FALSE	FALSE	https://www.inaturalist.org/observations/83508593
Spain	2021	41.2734	1.96524	A		FALSE	FALSE	https://www.inaturalist.org/observations/103971837
Spain	2022	41.4184	2.15931	A		FALSE	FALSE	https://www.inaturalist.org/observations/109037652
Spain	2022	41.4184	2.16554	A		FALSE	FALSE	https://www.inaturalist.org/observations/109137439
Spain	2023	41.5889	2.58856	A		FALSE	FALSE	https://www.inaturalist.org/observations/151630842
Spain	2023	41.4184	2.16533	A		FALSE	FALSE	https://www.inaturalist.org/observations/161964646
Spain	2023	36.7231	-4.41379	A		FALSE	FALSE	https://www.inaturalist.org/observations/162353070
Spain	2024	41.4185	2.16527	A		FALSE	FALSE	https://www.inaturalist.org/observations/195592861
Spain	2024	41.4198	2.16806	A		FALSE	FALSE	https://www.inaturalist.org/observations/198388066
Spain	2024	41.363	2.14203	A		FALSE	FALSE	https://www.inaturalist.org/observations/200712551
Spain	2024	41.437	2.21118	A		FALSE	FALSE	https://www.inaturalist.org/observations/202408925
Spain	2024	41.4177	2.16654	A		FALSE	FALSE	https://www.inaturalist.org/observations/205214917
Spain	2024	41.4169	2.15457	A		FALSE	FALSE	https://www.inaturalist.org/observations/211906203
Spain	2024	41.4173	2.1537	A		FALSE	FALSE	https://www.inaturalist.org/observations/213000996
Spain	2024	41.4184	2.16541	A		FALSE	FALSE	https://www.inaturalist.org/observations/244891643
Spain	2024	41.3709	2.17308	A		FALSE	FALSE	https://www.inaturalist.org/observations/256993002
Spain	2025	41.2724	1.9669	A		FALSE	FALSE	https://www.inaturalist.org/observations/257325849
Spain	2021	36.8055	-2.6028	A		FALSE	FALSE	https://www.inaturalist.org/observations/77732368
Spain	2021	36.8074	-2.60425	A		FALSE	FALSE	https://www.inaturalist.org/observations/96669556
Spain	2022	36.8061	-2.60281	A		FALSE	FALSE	https://www.inaturalist.org/observations/107436111
Spain	2022	41.3404	2.0319	A		FALSE	FALSE	https://www.inaturalist.org/observations/109951233
Spain	2022	41.2924	2.01111	A		FALSE	FALSE	https://www.inaturalist.org/observations/112504237
Spain	2022	36.8083	-2.60306	A		FALSE	FALSE	https://www.inaturalist.org/observations/132634180
Spain	2022	41.3405	2.03205	A		FALSE	FALSE	https://www.inaturalist.org/observations/144362850
Spain	2023	41.3399	2.03192	A		FALSE	FALSE	https://www.inaturalist.org/observations/146211325
Spain	2023	41.3426	2.03462	A		FALSE	FALSE	https://www.inaturalist.org/observations/150731280
Spain	2023	36.807	-2.60408	A		FALSE	FALSE	https://www.inaturalist.org/observations/151846538
Spain	2023	36.8068	-2.60398	A		FALSE	FALSE	https://www.inaturalist.org/observations/155764468
Spain	2023	41.3405	2.03197	A		FALSE	FALSE	https://www.inaturalist.org/observations/169820848
Spain	2023	41.5523	2.45562	A		FALSE	FALSE	https://www.inaturalist.org/observations/175078267
Spain	2023	36.8069	-2.60401	A		FALSE	FALSE	https://www.inaturalist.org/observations/178599555
Spain	2023	36.8069	-2.60398	A		FALSE	FALSE	https://www.inaturalist.org/observations/180089103
Spain	2023	41.3404	2.03187	A		FALSE	FALSE	https://www.inaturalist.org/observations/189344681
Spain	2023	41.3405	2.03204	A		FALSE	FALSE	https://www.inaturalist.org/observations/189344748
Spain	2024	41.3404	2.0319	A		FALSE	FALSE	https://www.inaturalist.org/observations/196106136
Spain	2024	41.3404	2.03184	A		FALSE	FALSE	https://www.inaturalist.org/observations/196106418
Spain	2024	41.5347	1.89331	A		FALSE	FALSE	https://www.inaturalist.org/observations/199192034
Spain	2024	36.8069	-2.60405	A		FALSE	FALSE	https://www.inaturalist.org/observations/199477664
Spain	2024	36.8069	-2.60414	A		FALSE	FALSE	https://www.inaturalist.org/observations/199595886
Spain	2024	36.8069	-2.60395	A		FALSE	FALSE	https://www.inaturalist.org/observations/215778630
Spain	2024	36.807	-2.60412	A		FALSE	FALSE	https://www.inaturalist.org/observations/215778639
Spain	2024	36.8083	-2.60313	A		FALSE	FALSE	https://www.inaturalist.org/observations/224730174
Spain	2024	41.5641	2.27932	A		FALSE	FALSE	https://www.inaturalist.org/observations/229679628
Spain	2024	41.4347	2.00462	A		FALSE	FALSE	https://www.inaturalist.org/observations/241961270
Italy	2024	40.8662	14.3126	A		FALSE	FALSE	https://www.inaturalist.org/observations/245359981
Spain	2024	36.8085	-2.60299	A		FALSE	FALSE	https://www.inaturalist.org/observations/251783116, https://www.inaturalist.org/observations/251783117, https://www.inaturalist.org/observations/251783118
Spain	2025	36.8085	-2.60324	A		FALSE	FALSE	https://www.inaturalist.org/observations/257677358
Italy	2020	39.1813	8.96291	A		FALSE	FALSE	https://www.inaturalist.org/observations/55945595
Portugal	2022	41.7957	-8.49025	A		FALSE	FALSE	https://www.inaturalist.org/observations/104517899
Spain	2024	41.3848	2.06115	A		FALSE	FALSE	https://www.inaturalist.org/observations/215220839
Spain	2024	41.5443	2.41771	A		FALSE	FALSE	https://www.inaturalist.org/observations/216765601
Spain	2024	39.6369	-0.44194	A		FALSE	FALSE	https://www.inaturalist.org/observations/256072224
Spain	2023	41.3295	1.99294	A		FALSE	FALSE	https://www.inaturalist.org/observations/151287316
Argelia	2022	36.7091	3.16902	A		FALSE	FALSE	https://www.inaturalist.org/observations/105967558
Morocco	2023	31.046	-7.13257	A		FALSE	FALSE	https://www.inaturalist.org/observations/152608818
Jordania	2023	32.2669	35.8866	A		FALSE	FALSE	https://www.inaturalist.org/observations/153965110
Morocco	2023	34.9305	-2.70738	A		FALSE	FALSE	https://www.inaturalist.org/observations/173743395
Morocco	2023	34.9256	-2.71503	A		FALSE	FALSE	https://www.inaturalist.org/observations/180102673
Morocco	2023	34.9256	-2.71494	A		FALSE	FALSE	https://www.inaturalist.org/observations/181058418
Morocco	2023	35.1437	-2.42407	A		FALSE	FALSE	https://www.inaturalist.org/observations/189357303
Spain	2022	38.5624	-0.26639	A		FALSE	FALSE	https://www.inaturalist.org/observations/145491330
Spain	2024	38.3074	-0.72464	A		FALSE	FALSE	https://www.inaturalist.org/observations/198754462
Spain	2024	39.1648	-0.25093	A		FALSE	FALSE	https://www.inaturalist.org/observations/223729587
Spain	2024	39.8096	-0.19752	A		FALSE	FALSE	https://www.inaturalist.org/observations/240506521
Italy	2024	44.4265	8.91268	A		FALSE	FALSE	https://www.inaturalist.org/observations/250263603
Spain	2021	42.1062	2.9665	A		FALSE	FALSE	https://www.inaturalist.org/observations/104282883
Italy	2023	38.2009	15.2549	A		FALSE	FALSE	https://www.inaturalist.org/observations/159669132
Spain	2023	41.5384	2.19305	A		FALSE	FALSE	https://www.inaturalist.org/observations/177030022
Spain	2020	41.0872	0.9564	A		FALSE	FALSE	https://www.inaturalist.org/observations/39836356
Italy	2023	40.0216	15.3812	A		FALSE	FALSE	https://www.inaturalist.org/observations/163276510
Spain	2024	41.5555	1.9024	A		FALSE	FALSE	https://www.inaturalist.org/observations/198054441
Spain	2024	41.5515	1.90405	A		FALSE	FALSE	https://www.inaturalist.org/observations/200412513
Greece	2024	38.3345	21.7599	A		FALSE	FALSE	https://www.inaturalist.org/observations/204583990
Spain	2024	38.9882	-0.51131	A		FALSE	FALSE	https://www.inaturalist.org/observations/198057822
Spain	2023	36.6841	-6.37424	A		FALSE	FALSE	https://www.inaturalist.org/observations/151582391
Spain	2023	41.2933	1.99258	A		FALSE	FALSE	https://www.inaturalist.org/observations/195257833
Spain	2024	41.6611	2.7568	A		FALSE	FALSE	https://www.inaturalist.org/observations/240291165
Spain	2024	42.2085	3.03148	A		FALSE	FALSE	https://www.inaturalist.org/observations/256365866
Portugal	2021	37.1099	-8.67389	A		FALSE	FALSE	https://www.inaturalist.org/observations/101818694
Italy	2023	44.4289	8.82218	A		FALSE	FALSE	https://www.inaturalist.org/observations/178059939
Spain	2022	41.144	1.32024	A		FALSE	FALSE	https://www.inaturalist.org/observations/117996845
Spain	2022	41.3521	2.15243	A		FALSE	FALSE	https://www.inaturalist.org/observations/145030055
Spain	2016	40.044	0.01924	A		FALSE	FALSE	https://www.inaturalist.org/observations/4873238
Spain	2020	41.4685	2.20681	A		FALSE	FALSE	https://www.inaturalist.org/observations/66305029
Spain	2020	41.4684	2.20675	A		FALSE	FALSE	https://www.inaturalist.org/observations/66305030
Spain	2020	41.4685	2.20679	A		FALSE	FALSE	https://www.inaturalist.org/observations/66305032
Italy	2021	41.2477	9.42344	A		FALSE	FALSE	https://www.inaturalist.org/observations/101459030
Italy	2022	42.8253	10.266	A		FALSE	FALSE	https://www.inaturalist.org/observations/110267685
Portugal	2023	37.1373	-7.84765	A		FALSE	FALSE	https://www.inaturalist.org/observations/148229798
Spain	2023	41.3437	2.03387	A		FALSE	FALSE	https://www.inaturalist.org/observations/149308537, https://www.inaturalist.org/observations/149308620, https://www.inaturalist.org/observations/149308902, https://www.inaturalist.org/observations/149309124, https://www.inaturalist.org/observations/149309255
Spain	2023	41.4641	2.2311	A		FALSE	FALSE	https://www.inaturalist.org/observations/153816932
Italy	2023	42.8252	10.2658	A		FALSE	FALSE	https://www.inaturalist.org/observations/155232576, https://www.inaturalist.org/observations/155232805
Spain	2023	41.1969	1.59571	A		FALSE	FALSE	https://www.inaturalist.org/observations/183696244
Spain	2023	39.826	-0.25409	A		FALSE	FALSE	https://www.inaturalist.org/observations/183998907
Italy	2023	42.8259	10.2664	A		FALSE	FALSE	https://www.inaturalist.org/observations/187416125
Spain	2023	41.2148	1.60984	A		FALSE	FALSE	https://www.inaturalist.org/observations/189275239
Spain	2023	42.3961	3.15645	A		FALSE	FALSE	https://www.inaturalist.org/observations/192074614
Spain	2023	41.3421	2.0328	A		FALSE	FALSE	https://www.inaturalist.org/observations/194577114
Spain	2023	41.6801	2.8097	A		FALSE	FALSE	https://www.inaturalist.org/observations/194643259
Spain	2024	40.5893	0.56221	A		FALSE	FALSE	https://www.inaturalist.org/observations/201100981
Spain	2024	36.753	-3.08495	A		FALSE	FALSE	https://www.inaturalist.org/observations/216383914
Spain	2024	36.7529	-3.08482	A		FALSE	FALSE	https://www.inaturalist.org/observations/216383916
Italy	2024	42.8258	10.2669	A		FALSE	FALSE	https://www.inaturalist.org/observations/222942059
Spain	2024	42.3188	3.12049	A		FALSE	FALSE	https://www.inaturalist.org/observations/248634812
Spain	2025	40.5529	0.47534	A		FALSE	FALSE	https://www.inaturalist.org/observations/259876154
Spain	2021	41.2781	1.98995	A		FALSE	FALSE	https://www.inaturalist.org/observations/97444168
Turkey	2019	36.8839	30.6831	A		FALSE	FALSE	https://www.inaturalist.org/observations/188683207
Turkey	2024	36.6222	29.1027	A		FALSE	FALSE	https://www.inaturalist.org/observations/252206291
Croatia	2021	42.6325	18.1361	A		FALSE	FALSE	https://www.inaturalist.org/observations/72797301
Spain	2019	41.6072	2.64145	A		FALSE	FALSE	https://www.inaturalist.org/observations/101377077
Spain	2019	41.6055	2.64028	A		FALSE	FALSE	https://www.inaturalist.org/observations/101377146
Spain	2022	41.6074	2.64177	A		FALSE	FALSE	https://www.inaturalist.org/observations/107407648
Croatia	2023	43.1632	16.393	A		FALSE	FALSE	https://www.inaturalist.org/observations/184499489
Portugal	2024	38.6657	-9.24606	A		FALSE	FALSE	https://www.inaturalist.org/observations/233138533
Spain	2020	39.6994	-3.00631	A		FALSE	FALSE	https://www.inaturalist.org/observations/62063309
Spain	2023	38.7441	0.00451	A		FALSE	FALSE	https://www.inaturalist.org/observations/162280662
Spain	2023	38.7384	0.01384	A		FALSE	FALSE	https://www.inaturalist.org/observations/162924154
