# Supplementary material for: The impact of the invasive Kalanchoe × houghtonii on vegetated sea cliffs of the Mediterranean coasts with endemic Limonium species
Source: AoB Plants. 2026 Apr 1;18(2):plag016. doi: 10.1093/aobpla/plag016 (PMC13056715; doi:10.1093/aobpla/plag016)
Supplement: plag016_Supplementary_Data [file plag016_supplementary_data.zip › Table_S2.xlsx]

## Sheet: Hoja 1
occurrenceID	scientificName	countryCode	decimalLatitude	decimalLongitude	eventDate	day	month	year
https://www.inaturalist.org/observations/180944380	Limonium himariense F.K.Mey.	AL	39.8705	19.9855	2023-08-30	30	8	2023
https://www.inaturalist.org/observations/181536781	Limonium narbonense Mill.	AL	40.9899	19.4823	2023-08-18	18	8	2023
https://www.inaturalist.org/observations/196749662	Limonium oleifolium Mill.	AL	40.9574	19.4731	2006-09-30	30	9	2006
https://www.inaturalist.org/observations/229457719	Limonium vulgare Mill.	AL	40.9788	19.4905	2024-07-15	15	7	2024
https://www.inaturalist.org/observations/137637290	Limonium vulgare Mill.	AL	40.9092	19.4479	2022-10-05	5	10	2022
https://www.inaturalist.org/observations/136789836	Limonium vulgare Mill.	AL	40.9958	19.4815	2022-09-28	28	9	2022
https://www.inaturalist.org/observations/136789904	Limonium vulgare Mill.	AL	40.9853	19.4825	2022-09-28	28	9	2022
https://www.inaturalist.org/observations/89648490	Limonium vulgare Mill.	AL	40.9649	19.4864	2021-08-02	2	8	2021
https://www.inaturalist.org/observations/190996495	Limonium vulgare Mill.	AL	40.9848	19.4976	2023-11-14	14	11	2023
https://www.inaturalist.org/observations/190296773	Limonium vulgare Mill.	AL	40.9831	19.4956	2023-11-07	7	11	2023
https://www.inaturalist.org/observations/134962492	Limonium vulgare Mill.	AL	40.9918	19.4815	2022-09-06	6	9	2022
https://www.inaturalist.org/observations/137635744	Limonium vulgare Mill.	AL	40.8797	19.4361	2022-10-05	5	10	2022
https://www.inaturalist.org/observations/181899118	Limonium vulgare Mill.	AL	40.9822	19.4735	2023-09-05	5	9	2023
https://www.inaturalist.org/observations/196749697	Limonium vulgare Mill.	AL	40.9492	19.4668	2006-10-03	3	10	2006
https://www.inaturalist.org/observations/87994050	Limonium vulgare Mill.	AL	40.9841	19.4788	2021-07-21	21	7	2021
https://www.inaturalist.org/observations/144073083	Limonium vulgare Mill.	AL	41.0259	19.4763	2022-12-10	10	12	2022
https://www.inaturalist.org/observations/113759867	Limonium vulgare Mill.	AL	41.0257	19.4589	2022-04-29	29	4	2022
https://www.inaturalist.org/observations/136078081	Limonium vulgare Mill.	AL	40.951	19.4771	2022-09-22	22	9	2022
https://www.inaturalist.org/observations/143370307	Limonium vulgare Mill.	AL	41.0305	19.4757	2022-11-29	29	11	2022
https://www.inaturalist.org/observations/137728819	Limonium vulgare Mill.	AL	41.031	19.475	2022-10-04	4	10	2022
https://www.inaturalist.org/observations/174558693	Limonium vulgare Mill.	AL	41.0097	19.4647	2023-07-23	23	7	2023
https://www.inaturalist.org/observations/136684047	Limonium vulgare Mill.	AL	41.0133	19.4736	2022-09-25	25	9	2022
https://www.inaturalist.org/observations/142383287	Limonium vulgare Mill.	AL	41.0319	19.4713	2022-11-18	18	11	2022
https://www.inaturalist.org/observations/139651650	Limonium vulgare Mill.	AL	41.0282	19.4639	2022-10-22	22	10	2022
https://www.inaturalist.org/observations/117023909	Limonium vulgare Mill.	AL	41.0031	19.4641	2022-05-14	14	5	2022
https://www.inaturalist.org/observations/187823579	Limonium vulgare Mill.	AL	41.0262	19.4697	2023-10-16	16	10	2023
https://www.inaturalist.org/observations/125839380	Limonium vulgare Mill.	AL	41.0225	19.4763	2022-07-10	10	7	2022
https://www.inaturalist.org/observations/188945703	Limonium vulgare Mill.	AL	41.0028	19.4627	2023-10-25	25	10	2023
https://www.inaturalist.org/observations/187471058	Limonium vulgare Mill.	AL	41.0102	19.4622	2023-10-14	14	10	2023
https://www.inaturalist.org/observations/101283985	Limonium vulgare Mill.	AL	40.3239	19.4519	2021-11-12	12	11	2021
https://www.inaturalist.org/observations/141807669	Limonium vulgare Mill.	AL	41.0139	19.4758	2022-11-12	12	11	2022
https://www.inaturalist.org/observations/141807699	Limonium vulgare Mill.	AL	41.0129	19.4737	2022-11-12	12	11	2022
https://www.inaturalist.org/observations/141807692	Limonium vulgare Mill.	AL	41.0128	19.4736	2022-11-12	12	11	2022
https://www.inaturalist.org/observations/141807724	Limonium vulgare Mill.	AL	41.0134	19.4749	2022-11-12	12	11	2022
https://www.inaturalist.org/observations/140547653	Limonium vulgare Mill.	AL	40.9747	19.5206	2022-10-30	30	10	2022
https://www.inaturalist.org/observations/140547703	Limonium vulgare Mill.	AL	40.9738	19.5158	2022-10-30	30	10	2022
https://www.inaturalist.org/observations/140554591	Limonium vulgare Mill.	AL	40.9778	19.5119	2022-10-30	30	10	2022
https://www.inaturalist.org/observations/140547764	Limonium vulgare Mill.	AL	40.9739	19.5146	2022-10-30	30	10	2022
https://www.inaturalist.org/observations/140554578	Limonium vulgare Mill.	AL	40.9775	19.5126	2022-10-30	30	10	2022
https://www.inaturalist.org/observations/140547716	Limonium vulgare Mill.	AL	40.9734	19.5141	2022-10-30	30	10	2022
https://www.inaturalist.org/observations/140554592	Limonium vulgare Mill.	AL	40.9778	19.5119	2022-10-30	30	10	2022
https://www.inaturalist.org/observations/89890713	Limonium vulgare Mill.	AL	40.9904	19.4702	2021-08-04	4	8	2021
https://www.inaturalist.org/observations/190242268	Limonium vulgare Mill.	AL	40.9846	19.4979	2023-11-05	5	11	2023
https://www.inaturalist.org/observations/190979344	Limonium vulgare Mill.	AL	40.9918	19.4819	2023-11-13	13	11	2023
https://www.inaturalist.org/observations/140153824	Limonium vulgare Mill.	AL	40.9904	19.4821	2022-10-27	27	10	2022
https://www.inaturalist.org/observations/141348251	Limonium vulgare Mill.	AL	40.9901	19.501	2022-11-06	6	11	2022
https://www.inaturalist.org/observations/140460498	Limonium vulgare Mill.	AL	40.9866	19.4976	2022-10-29	29	10	2022
https://www.inaturalist.org/observations/140229771	Limonium vulgare Mill.	AL	40.9921	19.4816	2022-10-27	27	10	2022
https://www.inaturalist.org/observations/187756005	Limonium vulgare Mill.	AL	40.9503	19.4806	2023-10-15	15	10	2023
https://www.inaturalist.org/observations/187355534	Limonium vulgare Mill.	AL	40.9742	19.475	2023-10-13	13	10	2023
https://www.inaturalist.org/observations/187618867	Limonium vulgare Mill.	AL	40.9918	19.4814	2023-10-15	15	10	2023
https://www.inaturalist.org/observations/183054830	Limonium vulgare Mill.	AL	40.9919	19.4814	2023-09-13	13	9	2023
https://www.inaturalist.org/observations/136017915	Limonium vulgare Mill.	AL	40.9508	19.4773	2022-09-22	22	9	2022
https://www.inaturalist.org/observations/136018010	Limonium vulgare Mill.	AL	40.9518	19.4757	2022-09-22	22	9	2022
https://www.inaturalist.org/observations/134866739	Limonium vulgare Mill.	AL	40.9924	19.481	2022-09-13	13	9	2022
https://www.inaturalist.org/observations/89882285	Limonium vulgare Mill.	AL	40.9905	19.4703	2021-08-04	4	8	2021
https://www.inaturalist.org/observations/89882377	Limonium vulgare Mill.	AL	40.9906	19.4702	2021-08-04	4	8	2021
https://www.inaturalist.org/observations/283612155	Limonium ammochostianum Erben, Christodoulou, Hand & Kefalas	CY	34.9641	34.0796	2024-07-30	30	7	2024
https://www.inaturalist.org/observations/283612157	Limonium ammochostianum Erben, Christodoulou, Hand & Kefalas	CY	34.9639	34.0793	2024-07-30	30	7	2024
https://www.inaturalist.org/observations/283612159	Limonium ammochostianum Erben, Christodoulou, Hand & Kefalas	CY	34.9641	34.0795	2024-07-30	30	7	2024
https://www.inaturalist.org/observations/283612158	Limonium ammochostianum Erben, Christodoulou, Hand & Kefalas	CY	34.9641	34.0795	2024-07-30	30	7	2024
https://www.inaturalist.org/observations/318923596	Limonium ammochostianum Erben, Christodoulou, Hand & Kefalas	CY	34.9653	34.0768	2025-08-01	1	8	2025
https://www.inaturalist.org/observations/208322899	Limonium avei (De Not.) Brullo & Erben	CY	34.9028	33.6249	2024-04-19	19	4	2024
https://www.inaturalist.org/observations/204178148	Limonium cyprium (Meikle) Hand & Buttler	CY	35.0996	32.2934	2024-03-21	21	3	2024
https://www.inaturalist.org/observations/244441076	Limonium cyprium (Meikle) Hand & Buttler	CY	35.3683	32.997	1986-10-09	9	10	1986
https://www.inaturalist.org/observations/34152089	Limonium cyprium (Meikle) Hand & Buttler	CY	35.1035	32.2874	2019-09-25	25	9	2019
https://www.inaturalist.org/observations/94208476	Limonium cyprium (Meikle) Hand & Buttler	CY	35.3548	33.1535	2018-05-08	8	5	2018
https://www.inaturalist.org/observations/201163146	Limonium cyprium (Meikle) Hand & Buttler	CY	34.7734	32.4034	2024-03-02	2	3	2024
https://www.inaturalist.org/observations/113472837	Limonium cyprium (Meikle) Hand & Buttler	CY	34.7736	32.4032	2022-04-22	22	4	2022
https://www.inaturalist.org/observations/93342358	Limonium cyprium (Meikle) Hand & Buttler	CY	35.3533	33.1609	2018-05-05	5	5	2018
https://www.inaturalist.org/observations/270305857	Limonium cyprium (Meikle) Hand & Buttler	CY	34.9133	32.3249	2025-04-12	12	4	2025
https://www.inaturalist.org/observations/329731235	Limonium cyprium (Meikle) Hand & Buttler	CY	34.8561	32.355	2025-11-27	27	11	2025
https://www.inaturalist.org/observations/305055708	Limonium cyprium (Meikle) Hand & Buttler	CY	34.7541	32.4042	2025-07-26	26	7	2025
https://www.inaturalist.org/observations/277794196	Limonium cyprium (Meikle) Hand & Buttler	CY	35.6951	34.5885	2025-05-02	2	5	2025
https://www.inaturalist.org/observations/203720837	Limonium cyprium (Meikle) Hand & Buttler	CY	35.0736	32.3205	2024-03-18	18	3	2024
https://www.inaturalist.org/observations/263593442	Limonium cyprium (Meikle) Hand & Buttler	CY	34.7876	32.3995	2025-03-01	1	3	2025
https://www.inaturalist.org/observations/265952213	Limonium echioides (L.) Mill.	CY	35.3333	33.4872	2025-03-11	11	3	2025
https://www.inaturalist.org/observations/264937617	Limonium echioides (L.) Mill.	CY	35.3334	33.4871	2025-03-11	11	3	2025
https://www.inaturalist.org/observations/262967986	Limonium narbonense Mill.	CY	34.6025	32.9634	2025-02-24	24	2	2025
https://www.inaturalist.org/observations/67611915	Limonium perezii (Stapf) F.T.Hubb. ex L.H.Bailey	CY	35.1653	33.3622	2021-01-05	5	1	2021
https://www.inaturalist.org/observations/45992104	Limonium perezii (Stapf) F.T.Hubb. ex L.H.Bailey	CY	34.7149	33.1789	2020-05-15	15	5	2020
https://www.inaturalist.org/observations/201181891	Limonium sinuatum (L.) Mill.	CY	34.7615	32.4041	2024-02-27	27	2	2024
https://www.inaturalist.org/observations/147604210	Limonium sinuatum (L.) Mill.	CY	35.3324	33.4869	2009-04-09	9	4	2009
https://www.inaturalist.org/observations/260732929	Limonium sinuatum (L.) Mill.	CY	35.1858	33.9035	2012-03-14	14	3	2012
https://www.inaturalist.org/observations/71293325	Limonium sinuatum (L.) Mill.	CY	34.7008	32.5298	2019-05-06	6	5	2019
https://www.inaturalist.org/observations/212648976	Limonium sinuatum (L.) Mill.	CY	34.7587	32.408	2024-04-20	20	4	2024
https://www.inaturalist.org/observations/24718656	Limonium sinuatum (L.) Mill.	CY	34.9254	32.3253	2019-04-16	16	4	2019
https://www.inaturalist.org/observations/310037860	Limonium sinuatum (L.) Mill.	CY	35.0429	32.2994	2007-04-07	7	4	2007
https://www.inaturalist.org/observations/29222869	Limonium sinuatum (L.) Mill.	CY	34.775	32.4063	2018-04-17	17	4	2018
https://www.inaturalist.org/observations/166285721	Limonium sinuatum (L.) Mill.	CY	34.7568	32.4076	2023-05-02	2	5	2023
https://www.inaturalist.org/observations/201824321	Limonium sinuatum (L.) Mill.	CY	34.6208	32.9246	2024-03-09	9	3	2024
https://www.inaturalist.org/observations/151600385	Limonium sinuatum (L.) Mill.	CY	34.8977	32.3199	2023-03-19	19	3	2023
https://www.inaturalist.org/observations/156443759	Limonium sinuatum (L.) Mill.	CY	34.7011	33.0931	2023-04-24	24	4	2023
https://www.inaturalist.org/observations/153542829	Limonium sinuatum (L.) Mill.	CY	34.7372	32.4369	2023-04-05	5	4	2023
https://www.inaturalist.org/observations/263140513	Limonium sinuatum (L.) Mill.	CY	35.1965	33.9006	2024-04-01	1	4	2024
https://www.inaturalist.org/observations/152063467	Limonium sinuatum (L.) Mill.	CY	34.7593	32.4052	2023-03-13	13	3	2023
https://www.inaturalist.org/observations/160762475	Limonium sinuatum (L.) Mill.	CY	35.0849	32.4889	2023-04-29	29	4	2023
https://www.inaturalist.org/observations/221996520	Limonium sinuatum (L.) Mill.	CY	34.8849	32.3337	2024-06-11	11	6	2024
https://www.inaturalist.org/observations/272984611	Limonium sinuatum (L.) Mill.	CY	34.7608	32.4072	2025-04-06	6	4	2025
https://www.inaturalist.org/observations/112524894	Limonium sinuatum (L.) Mill.	CY	34.9033	32.3196	2022-04-23	23	4	2022
https://www.inaturalist.org/observations/142897876	Limonium sinuatum (L.) Mill.	CY	34.7549	32.4016	2015-05-08	8	5	2015
https://www.inaturalist.org/observations/273814621	Limonium sinuatum (L.) Mill.	CY	34.9236	32.3267	2025-04-15	15	4	2025
https://www.inaturalist.org/observations/252362261	Limonium sinuatum (L.) Mill.	CY	35.1862	33.9035	2024-03-25	25	3	2024
https://www.inaturalist.org/observations/201360336	Limonium sinuatum (L.) Mill.	CY	34.7491	32.4226	2024-03-03	3	3	2024
https://www.inaturalist.org/observations/150325934	Limonium sinuatum (L.) Mill.	CY	34.9018	32.3193	2023-03-05	5	3	2023
https://www.inaturalist.org/observations/162329884	Limonium sinuatum (L.) Mill.	CY	34.7568	32.4064	2023-05-18	18	5	2023
https://www.inaturalist.org/observations/195503003	Limonium sinuatum (L.) Mill.	CY	35.3577	34.0785	2013-04-18	18	4	2013
https://www.inaturalist.org/observations/231191000	Limonium sinuatum (L.) Mill.	CY	35.6947	34.5835	2024-05-31	31	5	2024
https://www.inaturalist.org/observations/162443940	Limonium sinuatum (L.) Mill.	CY	34.8621	32.3457	2023-05-18	18	5	2023
https://www.inaturalist.org/observations/92240287	Limonium sinuatum (L.) Mill.	CY	35.1765	33.8916	2009-11-05	5	11	2009
https://www.inaturalist.org/observations/265836751	Limonium sinuatum (L.) Mill.	CY	34.9883	33.9711	2025-03-18	18	3	2025
https://www.inaturalist.org/observations/262541935	Limonium sinuatum (L.) Mill.	CY	34.7617	32.4044	2025-02-20	20	2	2025
https://www.inaturalist.org/observations/262542138	Limonium sinuatum (L.) Mill.	CY	34.7608	32.4035	2025-02-20	20	2	2025
https://www.inaturalist.org/observations/300759644	Limonium sinuatum (L.) Mill.	CY	34.7603	32.4067	2025-04-26	26	4	2025
https://www.inaturalist.org/observations/260402926	Limonium sinuatum (L.) Mill.	CY	34.7118	33.1467	2015-04-14	14	4	2015
https://www.inaturalist.org/observations/148607859	Limonium sinuatum (L.) Mill.	CY	34.7841	32.4017	2023-02-12	12	2	2023
https://www.inaturalist.org/observations/94208474	Limonium sinuatum (L.) Mill.	CY	35.3549	33.1527	2018-05-08	8	5	2018
https://www.inaturalist.org/observations/246380681	Limonium sinuatum (L.) Mill.	CY	34.7543	32.4061	2024-10-01	1	10	2024
https://www.inaturalist.org/observations/102303059	Limonium sinuatum (L.) Mill.	CY	35.1861	33.9031	2016-03-04	4	3	2016
https://www.inaturalist.org/observations/216990060	Limonium sinuatum (L.) Mill.	CY	34.861	32.3458	2024-05-13	13	5	2024
https://www.inaturalist.org/observations/265815523	Limonium sinuatum (L.) Mill.	CY	35.1857	33.9031	2025-03-10	10	3	2025
https://www.inaturalist.org/observations/265399757	Limonium sinuatum (L.) Mill.	CY	35.3573	33.1462	2025-03-15	15	3	2025
https://www.inaturalist.org/observations/264824008	Limonium sinuatum (L.) Mill.	CY	35.1857	33.9031	2025-03-10	10	3	2025
https://www.inaturalist.org/observations/132038770	Limonium sinuatum (L.) Mill.	CY	34.8793	32.3337	2022-07-31	31	7	2022
https://www.inaturalist.org/observations/93342349	Limonium sinuatum (L.) Mill.	CY	35.3537	33.1599	2018-05-05	5	5	2018
https://www.inaturalist.org/observations/201091707	Limonium sinuatum (L.) Mill.	CY	34.7771	32.4034	2024-03-02	2	3	2024
https://www.inaturalist.org/observations/156536932	Limonium sinuatum (L.) Mill.	CY	35.6291	34.3715	2023-04-19	19	4	2023
https://www.inaturalist.org/observations/33916210	Limonium sinuatum (L.) Mill.	CY	35.046	32.4319	2019-09-23	23	9	2019
https://www.inaturalist.org/observations/280735417	Limonium sinuatum (L.) Mill.	CY	34.7752	32.4041	2025-05-12	12	5	2025
https://www.inaturalist.org/observations/265399689	Limonium sinuatum (L.) Mill.	CY	35.3567	33.1505	2025-03-15	15	3	2025
https://www.inaturalist.org/observations/208301433	Limonium sinuatum (L.) Mill.	CY	34.9716	34.0752	2024-04-18	18	4	2024
https://www.inaturalist.org/observations/332780333	Limonium sinuatum (L.) Mill.	CY	34.7543	32.4032	2025-12-30	30	12	2025
https://www.inaturalist.org/observations/201233223	Limonium sinuatum (L.) Mill.	CY	34.7617	32.4047	2024-03-02	2	3	2024
https://www.inaturalist.org/observations/24984102	Limonium sinuatum (L.) Mill.	CY	34.7541	32.4066	2019-05-12	12	5	2019
https://www.inaturalist.org/observations/333659379	Limonium sinuatum (L.) Mill.	CY	34.7772	32.4036	2026-01-04	4	1	2026
https://www.inaturalist.org/observations/206785616	Limonium sinuatum (L.) Mill.	CY	34.7748	32.4044	2024-04-12	12	4	2024
https://www.inaturalist.org/observations/113478371	Limonium sinuatum (L.) Mill.	CY	34.7679	32.4062	2022-04-22	22	4	2022
https://www.inaturalist.org/observations/152381583	Limonium sinuatum (L.) Mill.	CY	34.762	32.4135	2023-03-26	26	3	2023
https://www.inaturalist.org/observations/112141153	Limonium sinuatum (L.) Mill.	CY	34.9082	32.3234	2022-04-20	20	4	2022
https://www.inaturalist.org/observations/15068120	Limonium sinuatum (L.) Mill.	CY	34.7831	32.4022	2017-04-02	2	4	2017
https://www.inaturalist.org/observations/332777791	Limonium sinuatum (L.) Mill.	CY	34.7569	32.4023	2025-12-30	30	12	2025
https://www.inaturalist.org/observations/288498604	Limonium sinuatum (L.) Mill.	CY	35.6946	34.5874	2025-06-10	10	6	2025
https://www.inaturalist.org/observations/289472784	Limonium sinuatum (L.) Mill.	CY	34.7465	32.4234	2025-06-14	14	6	2025
https://www.inaturalist.org/observations/286128068	Limonium sinuatum (L.) Mill.	CY	34.751	32.4208	2025-06-01	1	6	2025
https://www.inaturalist.org/observations/285295878	Limonium sinuatum (L.) Mill.	CY	35.1689	33.3636	2025-05-30	30	5	2025
https://www.inaturalist.org/observations/270306673	Limonium sinuatum (L.) Mill.	CY	34.8428	32.3859	2025-04-12	12	4	2025
https://www.inaturalist.org/observations/269986686	Limonium sinuatum (L.) Mill.	CY	34.9204	32.3269	2025-04-12	12	4	2025
https://www.inaturalist.org/observations/264506015	Limonium sinuatum (L.) Mill.	CY	34.9016	32.3175	2025-03-08	8	3	2025
https://www.inaturalist.org/observations/264506964	Limonium sinuatum (L.) Mill.	CY	34.8969	32.3197	2025-03-08	8	3	2025
https://www.inaturalist.org/observations/117281448	Limonium sinuatum (L.) Mill.	CY	34.8735	32.3394	2022-05-14	14	5	2022
https://www.inaturalist.org/observations/124685954	Limonium sinuatum (L.) Mill.	CY	34.7626	32.4055	2022-07-01	1	7	2022
https://www.inaturalist.org/observations/150322063	Limonium sinuatum (L.) Mill.	CY	34.8978	32.3181	2023-03-05	5	3	2023
https://www.inaturalist.org/observations/150322349	Limonium sinuatum (L.) Mill.	CY	34.8984	32.3182	2023-03-05	5	3	2023
https://www.inaturalist.org/observations/161948192	Limonium sinuatum (L.) Mill.	CY	35.0559	32.3457	2023-05-16	16	5	2023
https://www.inaturalist.org/observations/166759332	Limonium sinuatum (L.) Mill.	CY	34.7621	32.4135	2023-05-31	31	5	2023
https://www.inaturalist.org/observations/206293330	Limonium sinuatum (L.) Mill.	CY	34.923	32.3265	2024-04-09	9	4	2024
https://www.inaturalist.org/observations/205051429	Limonium sinuatum (L.) Mill.	CY	34.7606	32.4055	2024-04-01	1	4	2024
https://www.inaturalist.org/observations/156856299	Limonium sinuatum (L.) Mill.	CY	34.7565	32.406	2023-04-27	27	4	2023
https://www.inaturalist.org/observations/271008719	Limonium sinuatum (L.) Mill.	CY	35.1754	32.5516	2025-04-17	17	4	2025
https://www.inaturalist.org/observations/270776311	Limonium sinuatum (L.) Mill.	CY	34.7763	32.4044	2025-04-16	16	4	2025
https://www.inaturalist.org/observations/262539675	Limonium sinuatum (L.) Mill.	CY	34.7781	32.4046	2025-02-20	20	2	2025
https://www.inaturalist.org/observations/270305770	Limonium sinuatum (L.) Mill.	CY	34.928	32.3241	2025-04-12	12	4	2025
https://www.inaturalist.org/observations/264818580	Limonium sinuatum (L.) Mill.	CY	35.1858	33.9032	2025-03-10	10	3	2025
https://www.inaturalist.org/observations/262541552	Limonium sinuatum (L.) Mill.	CY	34.7627	32.4054	2025-02-20	20	2	2025
https://www.inaturalist.org/observations/263184620	Limonium sinuatum (L.) Mill.	CY	34.9017	32.318	2025-02-26	26	2	2025
https://www.inaturalist.org/observations/153014714	Limonium sinuatum (L.) Mill.	CY	34.7636	32.4067	2023-04-01	1	4	2023
https://www.inaturalist.org/observations/152808947	Limonium sinuatum (L.) Mill.	CY	34.7435	32.428	2023-03-30	30	3	2023
https://www.inaturalist.org/observations/203861126	Limonium sinuatum (L.) Mill.	CY	34.8106	32.3939	2024-03-25	25	3	2024
https://www.inaturalist.org/observations/162276403	Limonium sinuatum (L.) Mill.	CY	34.7494	32.4223	2023-05-18	18	5	2023
https://www.inaturalist.org/observations/155338889	Limonium sinuatum (L.) Mill.	CY	34.6536	32.8923	2023-04-17	17	4	2023
https://www.inaturalist.org/observations/266907351	Limonium sinuatum (L.) Mill.	CY	35.1699	32.5625	2025-03-25	25	3	2025
https://www.inaturalist.org/observations/256092284	Limonium sinuatum (L.) Mill.	CY	34.7102	32.4878	2024-12-20	20	12	2024
https://www.inaturalist.org/observations/204249198	Limonium sinuatum (L.) Mill.	CY	34.7561	32.4041	2024-03-28	28	3	2024
https://www.inaturalist.org/observations/204249208	Limonium sinuatum (L.) Mill.	CY	34.7543	32.4061	2024-03-28	28	3	2024
https://www.inaturalist.org/observations/162825063	Limonium sinuatum (L.) Mill.	CY	34.7578	32.4042	2023-05-21	21	5	2023
https://www.inaturalist.org/observations/225979523	Limonium sinuatum (L.) Mill.	CY	35.6946	34.5872	2024-06-28	28	6	2024
https://www.inaturalist.org/observations/311418746	Limonium sinuatum (L.) Mill.	CY	34.8687	32.3423	2025-07-29	29	7	2025
https://www.inaturalist.org/observations/304222944	Limonium sinuatum (L.) Mill.	CY	34.7484	32.4229	2025-07-25	25	7	2025
https://www.inaturalist.org/observations/305602190	Limonium sinuatum (L.) Mill.	CY	34.7482	32.4232	2025-07-26	26	7	2025
https://www.inaturalist.org/observations/302851950	Limonium sinuatum (L.) Mill.	CY	34.7591	32.404	2025-07-24	24	7	2025
https://www.inaturalist.org/observations/288528262	Limonium sinuatum (L.) Mill.	CY	34.7852	32.4048	2025-04-21	21	4	2025
https://www.inaturalist.org/observations/286237048	Limonium sinuatum (L.) Mill.	CY	34.7532	32.4194	2025-06-02	2	6	2025
https://www.inaturalist.org/observations/277367191	Limonium sinuatum (L.) Mill.	CY	35.3099	33.3506	2025-05-01	1	5	2025
https://www.inaturalist.org/observations/277793464	Limonium sinuatum (L.) Mill.	CY	35.6953	34.5878	2025-05-02	2	5	2025
https://www.inaturalist.org/observations/191105110	Limonium sinuatum (L.) Mill.	CY	34.7543	32.4059	2023-10-21	21	10	2023
https://www.inaturalist.org/observations/256993430	Limonium sinuatum (L.) Mill.	CY	34.8508	32.3713	2025-01-01	1	1	2025
https://www.inaturalist.org/observations/268792226	Limonium sinuatum (L.) Mill.	CY	34.7667	32.407	2025-04-05	5	4	2025
https://www.inaturalist.org/observations/161687246	Limonium sinuatum (L.) Mill.	CY	35.6944	34.587	2023-05-01	1	5	2023
https://www.inaturalist.org/observations/191254760	Limonium sinuatum (L.) Mill.	CY	34.9189	32.3266	2023-10-22	22	10	2023
https://www.inaturalist.org/observations/191107650	Limonium sinuatum (L.) Mill.	CY	34.9124	32.3266	2023-11-15	15	11	2023
https://www.inaturalist.org/observations/267878904	Limonium sinuatum (L.) Mill.	CY	34.7547	32.4012	2025-03-31	31	3	2025
https://www.inaturalist.org/observations/191110033	Limonium sinuatum (L.) Mill.	CY	34.7807	32.4028	2023-10-21	21	10	2023
https://www.inaturalist.org/observations/263520845	Limonium sinuatum (L.) Mill.	CY	34.7867	32.4008	2025-03-01	1	3	2025
https://www.inaturalist.org/observations/216909911	Limonium sinuatum (L.) Mill.	CY	34.7564	32.4037	2024-05-11	11	5	2024
https://www.inaturalist.org/observations/214984897	Limonium sinuatum (L.) Mill.	CY	34.7564	32.4037	2024-05-11	11	5	2024
https://www.inaturalist.org/observations/152244617	Limonium sinuatum (L.) Mill.	CY	34.6571	32.8887	2023-03-22	22	3	2023
https://www.inaturalist.org/observations/166285747	Limonium sinuatum (L.) Mill.	CY	34.756	32.4042	2023-05-02	2	5	2023
https://www.inaturalist.org/observations/162804365	Limonium sinuatum (L.) Mill.	CY	34.6981	32.5311	2023-04-24	24	4	2023
https://www.inaturalist.org/observations/150773146	Limonium sinuatum (L.) Mill.	CY	34.9198	32.3289	2023-02-27	27	2	2023
https://www.inaturalist.org/observations/166285821	Limonium sinuatum (L.) Mill.	CY	34.7562	32.4039	2023-05-02	2	5	2023
https://www.inaturalist.org/observations/161841601	Limonium sinuatum (L.) Mill.	CY	34.8734	32.3418	2023-04-23	23	4	2023
https://www.inaturalist.org/observations/146771951	Limonium sinuatum (L.) Mill.	CY	34.757	32.405	2023-01-15	15	1	2023
https://www.inaturalist.org/observations/166285786	Limonium sinuatum (L.) Mill.	CY	34.763	32.4111	2023-05-02	2	5	2023
https://www.inaturalist.org/observations/162804407	Limonium sinuatum (L.) Mill.	CY	34.7031	32.5255	2023-04-24	24	4	2023
https://www.inaturalist.org/observations/161904156	Limonium sinuatum (L.) Mill.	CY	34.8989	32.3175	2023-04-23	23	4	2023
https://www.inaturalist.org/observations/130664438	Limonium sinuatum (L.) Mill.	CY	35.1349	32.5178	2022-08-13	13	8	2022
https://www.inaturalist.org/observations/166285738	Limonium sinuatum (L.) Mill.	CY	34.7562	32.4042	2023-05-02	2	5	2023
https://www.inaturalist.org/observations/261658796	Limonium sinuatum (L.) Mill.	CY	34.8744	32.3393	2023-05-25	25	5	2023
https://www.inaturalist.org/observations/190838613	Limonium sinuatum (L.) Mill.	CY	34.8686	32.3424	2023-11-12	12	11	2023
https://www.inaturalist.org/observations/220995597	Limonium sinuatum (L.) Mill.	CY	34.7293	32.457	2024-06-06	6	6	2024
https://www.inaturalist.org/observations/164607354	Limonium sinuatum (L.) Mill.	CY	34.7552	32.5086	2023-05-06	6	5	2023
https://www.inaturalist.org/observations/156466484	Limonium sinuatum (L.) Mill.	CY	34.75	32.4	2023-04-23	23	4	2023
https://www.inaturalist.org/observations/152400932	Limonium sinuatum (L.) Mill.	CY	34.6207	32.9229	2023-03-26	26	3	2023
https://www.inaturalist.org/observations/5955782	Limonium sinuatum (L.) Mill.	CY	34.616	32.927	2017-04-25	25	4	2017
https://www.inaturalist.org/observations/18540770	Limonium sinuatum (L.) Mill.	CY	34.754	32.4065	2018-11-21	21	11	2018
https://www.inaturalist.org/observations/18503909	Limonium sinuatum (L.) Mill.	CY	34.9391	32.3249	2018-11-18	18	11	2018
https://www.inaturalist.org/observations/37983007	Limonium sinuatum (L.) Mill.	CY	34.7573	32.4045	2020-01-26	26	1	2020
https://www.inaturalist.org/observations/23578218	Limonium sinuatum (L.) Mill.	CY	34.761	32.403	2019-04-11	11	4	2019
https://www.inaturalist.org/observations/153853326	Limonium sinuatum subsp. sinuatum	CY	34.7633	32.4065	2023-04-05	5	4	2023
https://www.inaturalist.org/observations/284644936	Limonium virgatum (Willd.) Fourr.	CY	35.6749	34.5779	2020-07-07	7	7	2020
https://www.inaturalist.org/observations/192087734	Limonium virgatum (Willd.) Fourr.	CY	34.9616	34.0638	2023-11-25	25	11	2023
https://www.inaturalist.org/observations/333410793	Limonium virgatum (Willd.) Fourr.	CY	34.8726	32.3419	2026-01-03	3	1	2026
https://www.inaturalist.org/observations/287930714	Limonium virgatum (Willd.) Fourr.	CY	34.9865	33.9757	2025-06-08	8	6	2025
https://www.inaturalist.org/observations/225970525	Limonium virgatum (Willd.) Fourr.	CY	35.6955	34.5869	2024-06-28	28	6	2024
https://www.inaturalist.org/observations/238299901	Limonium virgatum (Willd.) Fourr.	CY	35.5961	34.3399	2024-08-26	26	8	2024
https://www.inaturalist.org/observations/319514004	Limonium virgatum (Willd.) Fourr.	CY	34.9651	34.0761	2025-08-01	1	8	2025
https://www.inaturalist.org/observations/291840976	Limonium virgatum (Willd.) Fourr.	CY	34.8849	32.3313	2025-06-07	7	6	2025
https://www.inaturalist.org/observations/291839557	Limonium virgatum (Willd.) Fourr.	CY	34.8846	32.3319	2025-06-07	7	6	2025
https://www.inaturalist.org/observations/291847225	Limonium virgatum (Willd.) Fourr.	CY	34.8859	32.3296	2025-06-07	7	6	2025
https://www.inaturalist.org/observations/291847442	Limonium virgatum (Willd.) Fourr.	CY	34.8858	32.3297	2025-06-07	7	6	2025
https://www.inaturalist.org/observations/291840129	Limonium virgatum (Willd.) Fourr.	CY	34.8843	32.3321	2025-06-07	7	6	2025
https://www.inaturalist.org/observations/297518287	Limonium virgatum (Willd.) Fourr.	CY	34.8892	32.3263	2025-07-13	13	7	2025
https://www.inaturalist.org/observations/291837158	Limonium virgatum (Willd.) Fourr.	CY	34.8844	32.332	2025-06-07	7	6	2025
https://www.inaturalist.org/observations/291846979	Limonium virgatum (Willd.) Fourr.	CY	34.8859	32.3296	2025-06-07	7	6	2025
https://www.inaturalist.org/observations/291839764	Limonium virgatum (Willd.) Fourr.	CY	34.8845	32.3319	2025-06-07	7	6	2025
https://www.inaturalist.org/observations/291840281	Limonium virgatum (Willd.) Fourr.	CY	34.8844	32.332	2025-06-07	7	6	2025
https://www.inaturalist.org/observations/277806789	Limonium virgatum (Willd.) Fourr.	CY	35.6408	34.5386	2025-05-02	2	5	2025
https://www.inaturalist.org/observations/18541086	Limonium virgatum (Willd.) Fourr.	CY	34.7542	32.4054	2018-11-21	21	11	2018
https://www.inaturalist.org/observations/322386980	Limonium album (Coincy) Sennen	ES	37.7139	-1.6413	2025-10-22	22	10	2025
https://www.inaturalist.org/observations/116843917	Limonium algarvense Erben	ES	37.2519	-6.96978	2022-05-13	13	5	2022
https://www.inaturalist.org/observations/291561005	Limonium algarvense Erben	ES	39.8581	3.09726	2025-06-21	21	6	2025
https://www.inaturalist.org/observations/129799922	Limonium algarvense Erben	ES	36.3905	-6.18307	2022-08-07	7	8	2022
https://www.inaturalist.org/observations/249336416	Limonium algarvense Erben	ES	36.5675	-6.14971	2024-10-27	27	10	2024
https://www.inaturalist.org/observations/80244145	Limonium algarvense Erben	ES	36.5704	-6.21782	2021-05-23	23	5	2021
https://www.inaturalist.org/observations/183351804	Limonium algarvense Erben	ES	39.858	3.09721	2023-09-15	15	9	2023
https://www.inaturalist.org/observations/119585489	Limonium algarvense Erben	ES	39.8579	3.09712	2022-05-08	8	5	2022
https://www.inaturalist.org/observations/270400855	Limonium algarvense Erben	ES	39.858	3.09727	2025-04-14	14	4	2025
https://www.inaturalist.org/observations/324092245	Limonium algarvense Erben	ES	39.82	3.11076	2025-04-23	23	4	2025
https://www.inaturalist.org/observations/80244089	Limonium algarvense Erben	ES	36.575	-6.2133	2021-05-23	23	5	2021
https://www.inaturalist.org/observations/314957954	Limonium algarvense Erben	ES	39.855	3.095	2025-09-17	17	9	2025
https://www.inaturalist.org/observations/69101139	Limonium angustebracteatum Erben	ES	36.7004	-2.65809	2011-05-13	13	5	2011
https://www.inaturalist.org/observations/118204309	Limonium angustebracteatum Erben	ES	39.5265	-0.313704	2022-05-22	22	5	2022
https://www.inaturalist.org/observations/70220002	Limonium angustebracteatum Erben	ES	39.6239	-0.253144	2009-06-21	21	6	2009
https://www.inaturalist.org/observations/214750437	Limonium angustebracteatum Erben	ES	39.5596	-0.287483	2024-05-10	10	5	2024
https://www.inaturalist.org/observations/154606467	Limonium angustebracteatum Erben	ES	36.6914	-2.77929	2023-04-12	12	4	2023
https://www.inaturalist.org/observations/231594769	Limonium angustebracteatum Erben	ES	38.2068	-0.756318	2017-06-02	2	6	2017
https://www.inaturalist.org/observations/42649265	Limonium angustebracteatum Erben	ES	40.3922	0.413357	2019-06-13	13	6	2019
https://www.inaturalist.org/observations/42649264	Limonium angustebracteatum Erben	ES	40.3843	0.409452	2019-06-13	13	6	2019
https://www.inaturalist.org/observations/292016009	Limonium auriculae-ursifolium (Pourr.) Druce	ES	42.2571	3.14521	2025-06-19	19	6	2025
https://www.inaturalist.org/observations/255840156	Limonium auriculae-ursifolium (Pourr.) Druce	ES	42.2638	3.14037	2023-06-07	7	6	2023
https://www.inaturalist.org/observations/220435892	Limonium auriculae-ursifolium (Pourr.) Druce	ES	42.2571	3.14447	2024-06-04	4	6	2024
https://www.inaturalist.org/observations/242313525	Limonium biflorum (Pignatti) Pignatti	ES	39.7125	3.46939	2024-09-17	17	9	2024
https://www.inaturalist.org/observations/286106341	Limonium biflorum (Pignatti) Pignatti	ES	40.0753	4.09344	2025-06-01	1	6	2025
https://www.inaturalist.org/observations/281268500	Limonium biflorum (Pignatti) Pignatti	ES	40.0602	4.13289	2025-05-15	15	5	2025
https://www.inaturalist.org/observations/131372384	Limonium biflorum (Pignatti) Pignatti	ES	39.7578	3.32538	2022-08-18	18	8	2022
https://www.inaturalist.org/observations/155911366	Limonium biflorum (Pignatti) Pignatti	ES	40.0782	4.09517	2023-04-21	21	4	2023
https://www.inaturalist.org/observations/301309226	Limonium biflorum (Pignatti) Pignatti	ES	39.7156	3.47666	2025-03-12	12	3	2025
https://www.inaturalist.org/observations/200211596	Limonium biflorum (Pignatti) Pignatti	ES	40.0788	4.09488	2019-04-06	6	4	2019
https://www.inaturalist.org/observations/257246304	Limonium biflorum (Pignatti) Pignatti	ES	39.7107	3.46689	2015-04-08	8	4	2015
https://www.inaturalist.org/observations/167956224	Limonium biflorum (Pignatti) Pignatti	ES	39.5321	2.58932	2023-06-16	16	6	2023
https://www.inaturalist.org/observations/172900971	Limonium biflorum (Pignatti) Pignatti	ES	39.7115	3.46924	2023-07-14	14	7	2023
https://www.inaturalist.org/observations/250619760	Limonium binervosum (G.E.Sm.) C.E.Salmon	ES	43.5975	-5.9461	2024-11-03	3	11	2024
https://www.inaturalist.org/observations/132252664	Limonium binervosum (G.E.Sm.) C.E.Salmon	ES	43.3968	-4.61079	2022-08-24	24	8	2022
https://www.inaturalist.org/observations/213110184	Limonium binervosum (G.E.Sm.) C.E.Salmon	ES	36.1927	-5.9146	2024-05-03	3	5	2024
https://www.inaturalist.org/observations/312869466	Limonium binervosum (G.E.Sm.) C.E.Salmon	ES	43.4041	-3.82559	2025-09-06	6	9	2025
https://www.inaturalist.org/observations/130108457	Limonium caesium (Girard) Kuntze	ES	38.5363	-1.62173	2022-08-09	9	8	2022
https://www.inaturalist.org/observations/286844478	Limonium caesium (Girard) Kuntze	ES	38.1681	-0.839916	2025-04-30	30	4	2025
https://www.inaturalist.org/observations/303214187	Limonium caesium (Girard) Kuntze	ES	38.1676	-0.83956	2025-05-16	16	5	2025
https://www.inaturalist.org/observations/213667410	Limonium caesium (Girard) Kuntze	ES	38.1872	-0.789613	2024-05-03	3	5	2024
https://www.inaturalist.org/observations/303222275	Limonium caesium (Girard) Kuntze	ES	38.1727	-0.843631	2025-05-12	12	5	2025
https://www.inaturalist.org/observations/229855239	Limonium caesium (Girard) Kuntze	ES	38.197	-0.828476	2024-06-28	28	6	2024
https://www.inaturalist.org/observations/126243303	Limonium caesium (Girard) Kuntze	ES	38.1549	-0.628983	2022-05-25	25	5	2022
https://www.inaturalist.org/observations/79695289	Limonium caesium (Girard) Kuntze	ES	37.6594	-0.805723	2021-05-21	21	5	2021
https://www.inaturalist.org/observations/115307083	Limonium caprariense (Font Quer & Marcos) Pignatti	ES	39.1502	2.93495	2022-04-26	26	4	2022
https://www.inaturalist.org/observations/115227693	Limonium caprariense (Font Quer & Marcos) Pignatti	ES	39.1441	2.93608	2022-05-02	2	5	2022
https://www.inaturalist.org/observations/321275832	Limonium carpetanicum Erben	ES	39.395	-3.23376	2025-10-16	16	10	2025
https://www.inaturalist.org/observations/217272789	Limonium carthaginense (Rouy) C.E.Hubb. & Sandwith	ES	37.5801	-0.97437	2017-03-24	24	3	2017
https://www.inaturalist.org/observations/217267499	Limonium carthaginense (Rouy) C.E.Hubb. & Sandwith	ES	37.5814	-0.864915	2017-03-15	15	3	2017
https://www.inaturalist.org/observations/231500039	Limonium carthaginense (Rouy) C.E.Hubb. & Sandwith	ES	37.5916	-0.911447	2017-05-18	18	5	2017
https://www.inaturalist.org/observations/79697203	Limonium carthaginense (Rouy) C.E.Hubb. & Sandwith	ES	37.5896	-0.840721	2021-05-21	21	5	2021
https://www.inaturalist.org/observations/114818955	Limonium companyonis (Gren. & Billot) Kuntze	ES	39.1439	2.93706	2022-04-26	26	4	2022
https://www.inaturalist.org/observations/330214170	Limonium companyonis (Gren. & Billot) Kuntze	ES	39.4508	3.27666	2025-12-07	7	12	2025
https://www.inaturalist.org/observations/280019538	Limonium companyonis (Gren. & Billot) Kuntze	ES	39.9947	4.22943	2025-05-10	10	5	2025
https://www.inaturalist.org/observations/115317613	Limonium companyonis (Gren. & Billot) Kuntze	ES	39.1452	2.93731	2022-04-26	26	4	2022
https://www.inaturalist.org/observations/162713912	Limonium companyonis (Gren. & Billot) Kuntze	ES	39.5368	2.70861	2023-05-20	20	5	2023
https://www.inaturalist.org/observations/329816329	Limonium companyonis (Gren. & Billot) Kuntze	ES	39.451	3.27694	2025-12-07	7	12	2025
https://www.inaturalist.org/observations/156597985	Limonium companyonis (Gren. & Billot) Kuntze	ES	40.0522	4.04934	2023-04-25	25	4	2023
https://www.inaturalist.org/observations/292085580	Limonium companyonis (Gren. & Billot) Kuntze	ES	39.4527	2.74112	2025-06-23	23	6	2025
https://www.inaturalist.org/observations/219583517	Limonium companyonis (Gren. & Billot) Kuntze	ES	40.0604	4.13298	2024-05-16	16	5	2024
https://www.inaturalist.org/observations/156592240	Limonium companyonis (Gren. & Billot) Kuntze	ES	40.058	4.0699	2023-04-25	25	4	2023
https://www.inaturalist.org/observations/329817532	Limonium companyonis (Gren. & Billot) Kuntze	ES	39.451	3.27691	2025-12-07	7	12	2025
https://www.inaturalist.org/observations/262087594	Limonium companyonis (Gren. & Billot) Kuntze	ES	39.5366	2.70889	2025-02-17	17	2	2025
https://www.inaturalist.org/observations/173005873	Limonium companyonis (Gren. & Billot) Kuntze	ES	39.4756	2.52257	2023-06-26	26	6	2023
https://www.inaturalist.org/observations/282193992	Limonium cossonianum Kuntze	ES	37.751	-0.739167	2025-05-18	18	5	2025
https://www.inaturalist.org/observations/267665753	Limonium cossonianum Kuntze	ES	37.4677	-1.47295	2025-03-30	30	3	2025
https://www.inaturalist.org/observations/244171574	Limonium cossonianum Kuntze	ES	37.7792	-0.754328	2024-09-26	26	9	2024
https://www.inaturalist.org/observations/117839096	Limonium cossonianum Kuntze	ES	37.5511	-1.17351	2022-05-20	20	5	2022
https://www.inaturalist.org/observations/231474299	Limonium cossonianum Kuntze	ES	37.3822	-1.62156	2024-07-24	24	7	2024
https://www.inaturalist.org/observations/232532958	Limonium cossonianum Kuntze	ES	37.7339	-0.740505	2024-07-29	29	7	2024
https://www.inaturalist.org/observations/285072381	Limonium cossonianum Kuntze	ES	37.74	-0.722034	2025-05-29	29	5	2025
https://www.inaturalist.org/observations/314211947	Limonium cossonianum Kuntze	ES	38.2446	-0.528984	2025-09-14	14	9	2025
https://www.inaturalist.org/observations/69101210	Limonium cossonianum Kuntze	ES	36.6877	-2.69978	2017-05-25	25	5	2017
https://www.inaturalist.org/observations/230739892	Limonium cossonianum Kuntze	ES	37.3204	-1.69935	2024-07-21	21	7	2024
https://www.inaturalist.org/observations/96193228	Limonium cossonianum Kuntze	ES	36.6918	-2.705	2021-09-24	24	9	2021
https://www.inaturalist.org/observations/143632895	Limonium cossonianum Kuntze	ES	37.1975	-1.81376	2022-12-04	4	12	2022
https://www.inaturalist.org/observations/142632487	Limonium cossonianum Kuntze	ES	36.8309	-2.31149	2022-11-19	19	11	2022
https://www.inaturalist.org/observations/126243987	Limonium cossonianum Kuntze	ES	38.1556	-0.628805	2022-05-25	25	5	2022
https://www.inaturalist.org/observations/15908118	Limonium cossonianum Kuntze	ES	38.0223	-0.681783	2018-08-26	26	8	2018
https://www.inaturalist.org/observations/225341587	Limonium cossonianum Kuntze	ES	38.1844	-0.864925	2024-06-11	11	6	2024
https://www.inaturalist.org/observations/290344552	Limonium cossonianum Kuntze	ES	36.8632	-2.00518	2025-06-16	16	6	2025
https://www.inaturalist.org/observations/178511186	Limonium cossonianum Kuntze	ES	37.2757	-1.74343	2023-08-15	15	8	2023
https://www.inaturalist.org/observations/163866897	Limonium cossonianum Kuntze	ES	37.0819	-1.85962	2023-05-26	26	5	2023
https://www.inaturalist.org/observations/271262625	Limonium cossonianum Kuntze	ES	37.2756	-1.74473	2025-04-18	18	4	2025
https://www.inaturalist.org/observations/171737207	Limonium cossonianum Kuntze	ES	36.6844	-2.70255	2023-07-07	7	7	2023
https://www.inaturalist.org/observations/233246076	Limonium cossonianum Kuntze	ES	37.2172	-1.81543	2024-08-01	1	8	2024
https://www.inaturalist.org/observations/295663893	Limonium cossonianum Kuntze	ES	36.6856	-2.70019	2025-07-05	5	7	2025
https://www.inaturalist.org/observations/130616494	Limonium cossonianum Kuntze	ES	38.0198	-0.673997	2022-08-13	13	8	2022
https://www.inaturalist.org/observations/211564756	Limonium cossonianum Kuntze	ES	38.1797	-0.609258	2024-04-20	20	4	2024
https://www.inaturalist.org/observations/155115747	Limonium cossonianum Kuntze	ES	38.1808	-0.606296	2023-04-11	11	4	2023
https://www.inaturalist.org/observations/216825401	Limonium cossonianum Kuntze	ES	36.6964	-2.67205	2024-05-18	18	5	2024
https://www.inaturalist.org/observations/164934987	Limonium cossonianum Kuntze	ES	36.7042	-2.65401	2023-05-31	31	5	2023
https://www.inaturalist.org/observations/127565783	Limonium cossonianum Kuntze	ES	38.0018	-0.648413	2022-07-22	22	7	2022
https://www.inaturalist.org/observations/216485448	Limonium cossonianum Kuntze	ES	38.2806	-0.526322	2024-05-17	17	5	2024
https://www.inaturalist.org/observations/176569995	Limonium cossonianum Kuntze	ES	36.8747	-2.00849	2023-08-04	4	8	2023
https://www.inaturalist.org/observations/142401393	Limonium cossonianum Kuntze	ES	36.8525	-2.28791	2022-11-19	19	11	2022
https://www.inaturalist.org/observations/118013434	Limonium cossonianum Kuntze	ES	36.6995	-2.85706	2022-05-13	13	5	2022
https://www.inaturalist.org/observations/204709955	Limonium delicatulum (Girard) Kuntze	ES	38.1874	-0.790786	2024-03-28	28	3	2024
https://www.inaturalist.org/observations/182162300	Limonium delicatulum (Girard) Kuntze	ES	36.7145	-2.87174	2023-09-07	7	9	2023
https://www.inaturalist.org/observations/265056930	Limonium delicatulum (Girard) Kuntze	ES	36.8256	-2.52084	2025-03-12	12	3	2025
https://www.inaturalist.org/observations/70243660	Limonium delicatulum (Girard) Kuntze	ES	38.3483	-0.561938	2009-07-12	12	7	2009
https://www.inaturalist.org/observations/143482737	Limonium delicatulum (Girard) Kuntze	ES	36.6913	-2.7781	2022-12-02	2	12	2022
https://www.inaturalist.org/observations/257486771	Limonium delicatulum (Girard) Kuntze	ES	36.7712	-2.60408	2025-01-05	5	1	2025
https://www.inaturalist.org/observations/143369613	Limonium delicatulum (Girard) Kuntze	ES	36.692	-2.703	2022-10-08	8	10	2022
https://www.inaturalist.org/observations/202958800	Limonium delicatulum (Girard) Kuntze	ES	36.7161	-2.64394	2024-02-18	18	2	2024
https://www.inaturalist.org/observations/204018888	Limonium delicatulum (Girard) Kuntze	ES	38.0913	-0.683106	2024-03-26	26	3	2024
https://www.inaturalist.org/observations/180440850	Limonium delicatulum (Girard) Kuntze	ES	38.0149	-0.697322	2023-08-27	27	8	2023
https://www.inaturalist.org/observations/294378781	Limonium delicatulum (Girard) Kuntze	ES	38.4321	-0.381873	2025-07-01	1	7	2025
https://www.inaturalist.org/observations/268562077	Limonium delicatulum (Girard) Kuntze	ES	36.7711	-2.60408	2025-04-03	3	4	2025
https://www.inaturalist.org/observations/252131587	Limonium delicatulum (Girard) Kuntze	ES	36.7406	-2.20853	2024-10-31	31	10	2024
https://www.inaturalist.org/observations/126793737	Limonium densissimum (Pignatti) Pignatti	ES	40.7937	0.701431	2022-07-18	18	7	2022
https://www.inaturalist.org/observations/183717952	Limonium densissimum (Pignatti) Pignatti	ES	40.2023	0.242729	2023-09-17	17	9	2023
https://www.inaturalist.org/observations/205397075	Limonium densissimum (Pignatti) Pignatti	ES	40.6395	0.741414	2024-04-04	4	4	2024
https://www.inaturalist.org/observations/116146117	Limonium densissimum (Pignatti) Pignatti	ES	40.1377	0.166813	2021-12-06	6	12	2021
https://www.inaturalist.org/observations/103331045	Limonium dichotomum (Cav.) Kuntze	ES	40.1723	-3.56977	2021-10-05	5	10	2021
https://www.inaturalist.org/observations/58541062	Limonium dichotomum (Cav.) Kuntze	ES	40.086	-3.53525	2016-07-16	16	7	2016
https://www.inaturalist.org/observations/123196867	Limonium dichotomum (Cav.) Kuntze	ES	40.3337	-3.50949	2022-06-20	20	6	2022
https://www.inaturalist.org/observations/133362802	Limonium dichotomum (Cav.) Kuntze	ES	40.1229	-3.16205	2022-09-01	1	9	2022
https://www.inaturalist.org/observations/136176116	Limonium dichotomum (Cav.) Kuntze	ES	40.0865	-3.53678	2022-09-20	20	9	2022
https://www.inaturalist.org/observations/103331046	Limonium dichotomum (Cav.) Kuntze	ES	40.1723	-3.56978	2021-10-05	5	10	2021
https://www.inaturalist.org/observations/121859110	Limonium dichotomum (Cav.) Kuntze	ES	40.3634	-3.51825	2022-06-15	15	6	2022
https://www.inaturalist.org/observations/104928998	Limonium dichotomum (Cav.) Kuntze	ES	40.3336	-3.50699	2022-01-14	14	1	2022
https://www.inaturalist.org/observations/324142332	Limonium dichotomum (Cav.) Kuntze	ES	40.3389	-3.65476	2025-10-31	31	10	2025
https://www.inaturalist.org/observations/239635145	Limonium dichotomum (Cav.) Kuntze	ES	40.2831	-3.66707	2024-09-03	3	9	2024
https://www.inaturalist.org/observations/244172677	Limonium dichotomum (Cav.) Kuntze	ES	40.0908	-3.54023	2024-09-24	24	9	2024
https://www.inaturalist.org/observations/230321749	Limonium dichotomum (Cav.) Kuntze	ES	40.2777	-3.67101	2024-07-19	19	7	2024
https://www.inaturalist.org/observations/244160780	Limonium dichotomum (Cav.) Kuntze	ES	40.1407	-3.62026	2024-09-24	24	9	2024
https://www.inaturalist.org/observations/245264483	Limonium dichotomum (Cav.) Kuntze	ES	40.3237	-3.51247	2024-10-02	2	10	2024
https://www.inaturalist.org/observations/271626459	Limonium dichotomum (Cav.) Kuntze	ES	40.0862	-3.53655	2024-07-20	20	7	2024
https://www.inaturalist.org/observations/139791786	Limonium dichotomum (Cav.) Kuntze	ES	40.4669	-3.36676	2022-10-23	23	10	2022
https://www.inaturalist.org/observations/122192777	Limonium dichotomum (Cav.) Kuntze	ES	40.3271	-3.50431	2022-06-17	17	6	2022
https://www.inaturalist.org/observations/65105859	Limonium dichotomum (Cav.) Kuntze	ES	40.3194	-3.53025	2020-11-15	15	11	2020
https://www.inaturalist.org/observations/320872547	Limonium dragonericum Erben	ES	39.5875	2.32792	2025-09-26	26	9	2025
https://www.inaturalist.org/observations/299151935	Limonium dragonericum Erben	ES	39.5797	2.34978	2025-07-19	19	7	2025
https://www.inaturalist.org/observations/307718285	Limonium duriusculum (Girard) Fourr.	ES	40.7205	0.859925	2025-08-20	20	8	2025
https://www.inaturalist.org/observations/278798028	Limonium ebusitanum (Font Quer) Font Quer	ES	38.8391	1.39545	2025-04-02	2	4	2025
https://www.inaturalist.org/observations/331436034	Limonium ebusitanum (Font Quer) Font Quer	ES	39.0046	1.29309	2025-11-23	23	11	2025
https://www.inaturalist.org/observations/268229635	Limonium ebusitanum (Font Quer) Font Quer	ES	38.8377	1.398	2025-04-02	2	4	2025
https://www.inaturalist.org/observations/267322769	Limonium ebusitanum (Font Quer) Font Quer	ES	38.9607	1.22002	2025-03-28	28	3	2025
https://www.inaturalist.org/observations/267323577	Limonium ebusitanum (Font Quer) Font Quer	ES	38.9604	1.21958	2025-03-28	28	3	2025
https://www.inaturalist.org/observations/199322673	Limonium ebusitanum (Font Quer) Font Quer	ES	38.7202	1.47016	2023-08-27	27	8	2023
https://www.inaturalist.org/observations/268074196	Limonium ebusitanum (Font Quer) Font Quer	ES	38.9723	1.2414	2025-04-01	1	4	2025
https://www.inaturalist.org/observations/180326895	Limonium ebusitanum (Font Quer) Font Quer	ES	38.6413	1.38864	2023-08-26	26	8	2023
https://www.inaturalist.org/observations/297251351	Limonium ebusitanum (Font Quer) Font Quer	ES	39.0101	1.29902	2025-07-11	11	7	2025
https://www.inaturalist.org/observations/306024155	Limonium ebusitanum (Font Quer) Font Quer	ES	39.0948	1.50074	2025-08-13	13	8	2025
https://www.inaturalist.org/observations/155943450	Limonium ebusitanum (Font Quer) Font Quer	ES	38.9686	1.29525	2023-04-21	21	4	2023
https://www.inaturalist.org/observations/62325753	Limonium echioides (L.) Mill.	ES	37.0145	-2.43933	2011-04-26	26	4	2011
https://www.inaturalist.org/observations/285911335	Limonium echioides (L.) Mill.	ES	37.009	-2.45021	2025-05-31	31	5	2025
https://www.inaturalist.org/observations/246995919	Limonium echioides (L.) Mill.	ES	41.8151	-0.849677	2024-06-07	7	6	2024
https://www.inaturalist.org/observations/284040509	Limonium echioides (L.) Mill.	ES	37.0595	-2.42255	2025-05-16	16	5	2025
https://www.inaturalist.org/observations/285916477	Limonium echioides (L.) Mill.	ES	39.5434	2.70305	2025-05-16	16	5	2025
https://www.inaturalist.org/observations/254389690	Limonium echioides (L.) Mill.	ES	36.7641	-2.22762	2010-05-12	12	5	2010
https://www.inaturalist.org/observations/69101335	Limonium echioides (L.) Mill.	ES	36.8353	-2.29614	2017-05-17	17	5	2017
https://www.inaturalist.org/observations/79901118	Limonium echioides (L.) Mill.	ES	37.0088	-2.45668	2021-05-21	21	5	2021
https://www.inaturalist.org/observations/281311810	Limonium echioides (L.) Mill.	ES	40.061	4.12789	2025-05-15	15	5	2025
https://www.inaturalist.org/observations/288928582	Limonium echioides (L.) Mill.	ES	37.0207	-2.43614	2025-06-05	5	6	2025
https://www.inaturalist.org/observations/289564156	Limonium echioides (L.) Mill.	ES	39.9864	-3.90272	2025-06-14	14	6	2025
https://www.inaturalist.org/observations/74866000	Limonium echioides (L.) Mill.	ES	36.8299	-2.28049	2021-04-21	21	4	2021
https://www.inaturalist.org/observations/115743824	Limonium echioides (L.) Mill.	ES	37.0093	-2.45473	2022-05-01	1	5	2022
https://www.inaturalist.org/observations/266754368	Limonium echioides (L.) Mill.	ES	38.4794	-1.61142	2025-03-23	23	3	2025
https://www.inaturalist.org/observations/271826355	Limonium echioides (L.) Mill.	ES	37.0084	-2.45529	2025-03-18	18	3	2025
https://www.inaturalist.org/observations/207254035	Limonium echioides (L.) Mill.	ES	36.7565	-2.79999	2024-04-08	8	4	2024
https://www.inaturalist.org/observations/207241371	Limonium echioides (L.) Mill.	ES	37.0079	-2.45446	2024-04-07	7	4	2024
https://www.inaturalist.org/observations/317775253	Limonium echioides (L.) Mill.	ES	40.3375	-3.65546	2025-09-30	30	9	2025
https://www.inaturalist.org/observations/265943788	Limonium echioides (L.) Mill.	ES	39.3622	2.96225	2025-03-19	19	3	2025
https://www.inaturalist.org/observations/266896441	Limonium echioides (L.) Mill.	ES	41.8503	0.179109	2025-03-24	24	3	2025
https://www.inaturalist.org/observations/263321124	Limonium echioides (L.) Mill.	ES	38.2467	-0.528406	2025-02-11	11	2	2025
https://www.inaturalist.org/observations/115939343	Limonium echioides (L.) Mill.	ES	37.0213	-2.42734	2022-05-01	1	5	2022
https://www.inaturalist.org/observations/182251823	Limonium echioides (L.) Mill.	ES	40.0752	0.101348	2023-06-18	18	6	2023
https://www.inaturalist.org/observations/113346038	Limonium echioides (L.) Mill.	ES	39.3494	3.008	2022-04-26	26	4	2022
https://www.inaturalist.org/observations/206649683	Limonium echioides (L.) Mill.	ES	39.6434	-3.66602	2024-04-11	11	4	2024
https://www.inaturalist.org/observations/269753877	Limonium echioides (L.) Mill.	ES	38.327	-0.527958	2025-04-11	11	4	2025
https://www.inaturalist.org/observations/267042712	Limonium echioides (L.) Mill.	ES	38.6618	1.51659	2025-03-26	26	3	2025
https://www.inaturalist.org/observations/266966007	Limonium echioides (L.) Mill.	ES	41.4855	-0.250497	2025-03-23	23	3	2025
https://www.inaturalist.org/observations/136499546	Limonium echioides (L.) Mill.	ES	39.3271	-0.303687	2022-06-09	9	6	2022
https://www.inaturalist.org/observations/79918723	Limonium echioides (L.) Mill.	ES	37.6977	-0.841356	2021-05-22	22	5	2021
https://www.inaturalist.org/observations/281715310	Limonium echioides (L.) Mill.	ES	39.7552	3.1794	2025-05-17	17	5	2025
https://www.inaturalist.org/observations/260906842	Limonium echioides (L.) Mill.	ES	36.5695	-6.21539	2025-02-07	7	2	2025
https://www.inaturalist.org/observations/292107114	Limonium echioides (L.) Mill.	ES	39.4533	2.74178	2025-06-23	23	6	2025
https://www.inaturalist.org/observations/292107130	Limonium echioides (L.) Mill.	ES	39.4533	2.74173	2025-06-23	23	6	2025
https://www.inaturalist.org/observations/292085279	Limonium echioides (L.) Mill.	ES	39.4533	2.74178	2025-06-23	23	6	2025
https://www.inaturalist.org/observations/289977784	Limonium echioides (L.) Mill.	ES	38.1638	-1.29318	2025-06-15	15	6	2025
https://www.inaturalist.org/observations/218337601	Limonium echioides (L.) Mill.	ES	39.9904	-3.61381	2024-05-18	18	5	2024
https://www.inaturalist.org/observations/282384766	Limonium echioides (L.) Mill.	ES	38.3597	-0.697985	2025-05-17	17	5	2025
https://www.inaturalist.org/observations/221184028	Limonium echioides (L.) Mill.	ES	38.3935	-1.08561	2024-05-29	29	5	2024
https://www.inaturalist.org/observations/206913214	Limonium echioides (L.) Mill.	ES	39.9926	-3.90014	2024-04-12	12	4	2024
https://www.inaturalist.org/observations/283586460	Limonium echioides (L.) Mill.	ES	39.6799	-0.240203	2025-05-24	24	5	2025
https://www.inaturalist.org/observations/269434324	Limonium echioides (L.) Mill.	ES	38.359	-0.456847	2025-04-09	9	4	2025
https://www.inaturalist.org/observations/268382545	Limonium echioides (L.) Mill.	ES	38.9139	1.27801	2025-04-03	3	4	2025
https://www.inaturalist.org/observations/270984600	Limonium echioides (L.) Mill.	ES	39.4721	2.48294	2025-04-17	17	4	2025
https://www.inaturalist.org/observations/270788785	Limonium echioides (L.) Mill.	ES	39.3798	2.77438	2025-04-16	16	4	2025
https://www.inaturalist.org/observations/268228953	Limonium echioides (L.) Mill.	ES	38.8391	1.39548	2025-04-02	2	4	2025
https://www.inaturalist.org/observations/270791923	Limonium echioides (L.) Mill.	ES	39.3798	2.77433	2025-04-16	16	4	2025
https://www.inaturalist.org/observations/268076140	Limonium echioides (L.) Mill.	ES	38.9695	1.23662	2025-04-01	1	4	2025
https://www.inaturalist.org/observations/165766040	Limonium echioides (L.) Mill.	ES	39.5784	3.40149	2023-06-03	3	6	2023
https://www.inaturalist.org/observations/328255577	Limonium echioides (L.) Mill.	ES	40.9712	-0.457629	2025-05-09	9	5	2025
https://www.inaturalist.org/observations/264534872	Limonium echioides (L.) Mill.	ES	37.0084	-2.45525	2025-03-08	8	3	2025
https://www.inaturalist.org/observations/315257404	Limonium echioides (L.) Mill.	ES	42.2011	-1.49609	2025-06-11	11	6	2025
https://www.inaturalist.org/observations/288719839	Limonium echioides (L.) Mill.	ES	40.8608	0.781375	2025-06-03	3	6	2025
https://www.inaturalist.org/observations/286912050	Limonium echioides (L.) Mill.	ES	40.8608	0.781375	2025-06-03	3	6	2025
https://www.inaturalist.org/observations/285896280	Limonium echioides (L.) Mill.	ES	39.9903	4.25235	2025-06-01	1	6	2025
https://www.inaturalist.org/observations/283071730	Limonium echioides (L.) Mill.	ES	38.7617	0.20642	2025-05-15	15	5	2025
https://www.inaturalist.org/observations/271635119	Limonium echioides (L.) Mill.	ES	40.2567	-3.48986	2024-07-20	20	7	2024
https://www.inaturalist.org/observations/283332294	Limonium echioides (L.) Mill.	ES	40.2568	-3.48981	2025-05-16	16	5	2025
https://www.inaturalist.org/observations/281454979	Limonium echioides (L.) Mill.	ES	37.0104	-2.45669	2025-05-14	14	5	2025
https://www.inaturalist.org/observations/204168373	Limonium echioides (L.) Mill.	ES	38.117	-0.657592	2024-03-27	27	3	2024
https://www.inaturalist.org/observations/281586864	Limonium echioides (L.) Mill.	ES	36.7566	-2.8002	2025-05-16	16	5	2025
https://www.inaturalist.org/observations/259363315	Limonium echioides (L.) Mill.	ES	37.0109	-2.45937	2025-01-23	23	1	2025
https://www.inaturalist.org/observations/206650862	Limonium echioides (L.) Mill.	ES	39.6477	-3.66273	2024-04-11	11	4	2024
https://www.inaturalist.org/observations/222905624	Limonium echioides (L.) Mill.	ES	39.6853	-3.62399	2024-06-15	15	6	2024
https://www.inaturalist.org/observations/218216322	Limonium echioides (L.) Mill.	ES	36.759	-2.79989	2024-05-25	25	5	2024
https://www.inaturalist.org/observations/217132352	Limonium echioides (L.) Mill.	ES	36.6924	-2.76133	2024-05-20	20	5	2024
https://www.inaturalist.org/observations/211437778	Limonium echioides (L.) Mill.	ES	36.9669	-2.4667	2024-04-27	27	4	2024
https://www.inaturalist.org/observations/205725265	Limonium echioides (L.) Mill.	ES	39.9271	-3.65673	2024-04-06	6	4	2024
https://www.inaturalist.org/observations/202654795	Limonium echioides (L.) Mill.	ES	39.8851	-3.91807	2024-03-16	16	3	2024
https://www.inaturalist.org/observations/201003773	Limonium echioides (L.) Mill.	ES	39.8383	-3.58812	2024-03-02	2	3	2024
https://www.inaturalist.org/observations/199595054	Limonium echioides (L.) Mill.	ES	36.7567	-2.80016	2024-02-17	17	2	2024
https://www.inaturalist.org/observations/161292471	Limonium echioides (L.) Mill.	ES	36.8135	-2.42977	2023-05-12	12	5	2023
https://www.inaturalist.org/observations/165790289	Limonium echioides (L.) Mill.	ES	36.7588	-2.79999	2023-06-05	5	6	2023
https://www.inaturalist.org/observations/161292525	Limonium echioides (L.) Mill.	ES	36.8135	-2.42977	2023-05-12	12	5	2023
https://www.inaturalist.org/observations/165792758	Limonium echioides (L.) Mill.	ES	36.7586	-2.80014	2023-06-05	5	6	2023
https://www.inaturalist.org/observations/161292402	Limonium echioides (L.) Mill.	ES	36.8135	-2.42977	2023-05-12	12	5	2023
https://www.inaturalist.org/observations/171928764	Limonium echioides (L.) Mill.	ES	40.2614	-3.49153	2023-06-19	19	6	2023
https://www.inaturalist.org/observations/123260480	Limonium echioides (L.) Mill.	ES	37.7295	-2.30041	2022-06-19	19	6	2022
https://www.inaturalist.org/observations/68445679	Limonium echioides (L.) Mill.	ES	39.9072	4.29005	2017-05-22	22	5	2017
https://www.inaturalist.org/observations/68731209	Limonium echioides (L.) Mill.	ES	40.0281	4.19365	2017-05-24	24	5	2017
https://www.inaturalist.org/observations/38219331	Limonium echioides (L.) Mill.	ES	42.1757	-1.48542	2018-11-16	16	11	2018
https://www.inaturalist.org/observations/123237300	Limonium emarginatum (Willd.) Kuntze	ES	36.0882	-5.76632	2022-06-24	24	6	2022
https://www.inaturalist.org/observations/257019764	Limonium emarginatum (Willd.) Kuntze	ES	36.005	-5.60828	2025-01-01	1	1	2025
https://www.inaturalist.org/observations/103592189	Limonium emarginatum (Willd.) Kuntze	ES	35.9139	-5.36066	2020-05-16	16	5	2020
https://www.inaturalist.org/observations/281311870	Limonium emarginatum (Willd.) Kuntze	ES	35.8951	-5.28176	2025-05-15	15	5	2025
https://www.inaturalist.org/observations/280874437	Limonium fontqueri (Pau) L.Llorens	ES	40.0525	3.87922	2025-05-13	13	5	2025
https://www.inaturalist.org/observations/100387894	Limonium fontqueri (Pau) L.Llorens	ES	39.9968	4.262	2012-05-26	26	5	2012
https://www.inaturalist.org/observations/254899809	Limonium formenterae L.Llorens	ES	38.7382	1.4325	2022-10-18	18	10	2022
https://www.inaturalist.org/observations/61032250	Limonium formenterae L.Llorens	ES	38.6856	1.45861	2020-09-27	27	9	2020
https://www.inaturalist.org/observations/261703139	Limonium furfuraceum (Lag.) Kuntze	ES	38.2014	-0.511527	2006-10-31	31	10	2006
https://www.inaturalist.org/observations/130935150	Limonium furfuraceum (Lag.) Kuntze	ES	38.0222	-0.666126	2022-07-25	25	7	2022
https://www.inaturalist.org/observations/189680366	Limonium furfuraceum (Lag.) Kuntze	ES	38.3533	-0.418986	2023-11-01	1	11	2023
https://www.inaturalist.org/observations/330091617	Limonium furfuraceum (Lag.) Kuntze	ES	38.3543	-0.419853	2025-12-09	9	12	2025
https://www.inaturalist.org/observations/152489778	Limonium furfuraceum (Lag.) Kuntze	ES	38.3219	-0.526178	2023-03-27	27	3	2023
https://www.inaturalist.org/observations/130616561	Limonium furfuraceum (Lag.) Kuntze	ES	38.0198	-0.673631	2022-08-13	13	8	2022
https://www.inaturalist.org/observations/268992398	Limonium furfuraceum (Lag.) Kuntze	ES	38.3431	-0.48932	2025-04-05	5	4	2025
https://www.inaturalist.org/observations/216486682	Limonium furfuraceum (Lag.) Kuntze	ES	38.2802	-0.525793	2024-05-17	17	5	2024
https://www.inaturalist.org/observations/286730354	Limonium gibertii (Sennen) Sennen	ES	40.8606	0.781768	2025-06-03	3	6	2025
https://www.inaturalist.org/observations/268233542	Limonium gibertii (Sennen) Sennen	ES	38.841	1.40156	2025-04-02	2	4	2025
https://www.inaturalist.org/observations/285916521	Limonium gibertii (Sennen) Sennen	ES	39.5408	2.71066	2025-05-16	16	5	2025
https://www.inaturalist.org/observations/285916502	Limonium gibertii (Sennen) Sennen	ES	39.5382	2.71004	2025-05-16	16	5	2025
https://www.inaturalist.org/observations/222726758	Limonium girardianum (Guss.) Fourr.	ES	42.2582	3.14591	2024-06-14	14	6	2024
https://www.inaturalist.org/observations/286722129	Limonium girardianum (Guss.) Fourr.	ES	40.6654	0.811433	2025-06-03	3	6	2025
https://www.inaturalist.org/observations/288739818	Limonium girardianum (Guss.) Fourr.	ES	42.0294	3.19211	2025-06-11	11	6	2025
https://www.inaturalist.org/observations/301047653	Limonium girardianum (Guss.) Fourr.	ES	39.3776	-0.326753	2025-06-03	3	6	2025
https://www.inaturalist.org/observations/124083602	Limonium girardianum (Guss.) Fourr.	ES	39.3416	-0.31406	2022-06-11	11	6	2022
https://www.inaturalist.org/observations/110176632	Limonium girardianum (Guss.) Fourr.	ES	39.3487	-0.316378	2022-03-20	20	3	2022
https://www.inaturalist.org/observations/281709397	Limonium gymnesicum Erben	ES	39.7543	3.18406	2025-05-15	15	5	2025
https://www.inaturalist.org/observations/103917661	Limonium gymnesicum Erben	ES	39.928	3.1393	2021-12-29	29	12	2021
https://www.inaturalist.org/observations/190614531	Limonium hibericum Erben	ES	41.8339	-0.863584	2023-08-08	8	8	2023
https://www.inaturalist.org/observations/171059622	Limonium hibericum Erben	ES	41.5855	1.28713	2023-07-04	4	7	2023
https://www.inaturalist.org/observations/167165609	Limonium hibericum Erben	ES	41.9076	0.206392	2023-06-13	13	6	2023
https://www.inaturalist.org/observations/176628404	Limonium hibericum Erben	ES	41.6405	1.33875	2023-08-01	1	8	2023
https://www.inaturalist.org/observations/128571124	Limonium hibericum Erben	ES	41.726	1.20532	2022-07-29	29	7	2022
https://www.inaturalist.org/observations/100990369	Limonium hibericum Erben	ES	41.8098	1.89244	2021-11-13	13	11	2021
https://www.inaturalist.org/observations/176628482	Limonium hibericum Erben	ES	41.6405	1.33885	2023-08-01	1	8	2023
https://www.inaturalist.org/observations/100990448	Limonium hibericum Erben	ES	41.8097	1.89237	2021-11-13	13	11	2021
https://www.inaturalist.org/observations/241107507	Limonium hibericum Erben	ES	41.3785	-0.635478	2024-09-11	11	9	2024
https://www.inaturalist.org/observations/87151438	Limonium insigne (Coss.) Kuntze	ES	37.3863	-1.62324	2005-05-04	4	5	2005
https://www.inaturalist.org/observations/79620300	Limonium insigne (Coss.) Kuntze	ES	37.4315	-1.49668	2021-05-21	21	5	2021
https://www.inaturalist.org/observations/217755712	Limonium insigne (Coss.) Kuntze	ES	37.4303	-1.5264	2024-05-23	23	5	2024
https://www.inaturalist.org/observations/87116898	Limonium insigne (Coss.) Kuntze	ES	37.5567	-1.28621	2004-04-22	22	4	2004
https://www.inaturalist.org/observations/246525638	Limonium insigne (Coss.) Kuntze	ES	37.8269	-1.39374	2023-05-20	20	5	2023
https://www.inaturalist.org/observations/246525419	Limonium insigne (Coss.) Kuntze	ES	37.8276	-1.39377	2023-04-11	11	4	2023
https://www.inaturalist.org/observations/282991416	Limonium insigne (Coss.) Kuntze	ES	37.4294	-1.52426	2025-05-21	21	5	2025
https://www.inaturalist.org/observations/276749337	Limonium insigne (Coss.) Kuntze	ES	37.4335	-1.48931	2025-03-22	22	3	2025
https://www.inaturalist.org/observations/219202076	Limonium insigne (Coss.) Kuntze	ES	37.551	-1.17348	2024-05-21	21	5	2024
https://www.inaturalist.org/observations/157534511	Limonium insigne (Coss.) Kuntze	ES	37.4351	-1.51157	2022-04-12	12	4	2022
https://www.inaturalist.org/observations/322386755	Limonium insigne (Coss.) Kuntze	ES	37.7135	-1.64199	2025-10-22	22	10	2025
https://www.inaturalist.org/observations/283892381	Limonium insigne (Coss.) Kuntze	ES	38.0798	-1.1714	2025-05-25	25	5	2025
https://www.inaturalist.org/observations/117844259	Limonium insigne (Coss.) Kuntze	ES	37.5505	-1.17365	2022-05-20	20	5	2022
https://www.inaturalist.org/observations/263789958	Limonium insigne (Coss.) Kuntze	ES	37.3849	-1.61528	2006-04-13	13	4	2006
https://www.inaturalist.org/observations/232971929	Limonium insigne (Coss.) Kuntze	ES	37.3798	-1.62686	2024-07-31	31	7	2024
https://www.inaturalist.org/observations/117845015	Limonium insigne (Coss.) Kuntze	ES	37.5507	-1.17333	2022-05-20	20	5	2022
https://www.inaturalist.org/observations/50389237	Limonium insigne (Coss.) Kuntze	ES	37.554	-1.34802	2020-06-21	21	6	2020
https://www.inaturalist.org/observations/81038226	Limonium insigne (Coss.) Kuntze	ES	37.4293	-1.50067	2021-05-29	29	5	2021
https://www.inaturalist.org/observations/281788576	Limonium insigne (Coss.) Kuntze	ES	37.3852	-1.62367	2025-05-17	17	5	2025
https://www.inaturalist.org/observations/246228938	Limonium insigne (Coss.) Kuntze	ES	37.8257	-1.39414	2024-05-12	12	5	2024
https://www.inaturalist.org/observations/246227623	Limonium insigne (Coss.) Kuntze	ES	37.712	-0.856052	2024-04-26	26	4	2024
https://www.inaturalist.org/observations/208689116	Limonium insigne (Coss.) Kuntze	ES	37.4916	-1.45363	2024-03-27	27	3	2024
https://www.inaturalist.org/observations/16653400	Limonium insigne (Coss.) Kuntze	ES	37.434	-1.647	2008-05-06	6	5	2008
https://www.inaturalist.org/observations/154865365	Limonium insigne (Coss.) Kuntze	ES	36.9097	-2.45722	2023-04-14	14	4	2023
https://www.inaturalist.org/observations/254388363	Limonium insigne (Coss.) Kuntze	ES	37.3303	-1.69633	2010-05-13	13	5	2010
https://www.inaturalist.org/observations/153953379	Limonium insigne (Coss.) Kuntze	ES	36.7871	-2.5948	2023-04-08	8	4	2023
https://www.inaturalist.org/observations/216404119	Limonium insigne (Coss.) Kuntze	ES	37.355	-1.686	2024-05-18	18	5	2024
https://www.inaturalist.org/observations/62325746	Limonium insigne (Coss.) Kuntze	ES	37.0183	-2.43772	2011-04-26	26	4	2011
https://www.inaturalist.org/observations/254103388	Limonium insigne (Coss.) Kuntze	ES	37.0785	-2.12088	2009-05-03	3	5	2009
https://www.inaturalist.org/observations/260362886	Limonium insigne (Coss.) Kuntze	ES	37.2222	-1.81592	2021-04-08	8	4	2021
https://www.inaturalist.org/observations/268929565	Limonium insigne (Coss.) Kuntze	ES	36.7264	-2.16883	2025-04-06	6	4	2025
https://www.inaturalist.org/observations/79901249	Limonium insigne (Coss.) Kuntze	ES	37.0058	-2.45792	2021-05-21	21	5	2021
https://www.inaturalist.org/observations/164004790	Limonium insigne (Coss.) Kuntze	ES	36.966	-2.46657	2023-05-24	24	5	2023
https://www.inaturalist.org/observations/132132036	Limonium insigne (Coss.) Kuntze	ES	37.0944	-1.84957	2022-08-24	24	8	2022
https://www.inaturalist.org/observations/181089305	Limonium insigne (Coss.) Kuntze	ES	37.2748	-1.7455	2023-08-31	31	8	2023
https://www.inaturalist.org/observations/263606396	Limonium insigne (Coss.) Kuntze	ES	37.3258	-1.69808	2006-04-20	20	4	2006
https://www.inaturalist.org/observations/261160707	Limonium insigne (Coss.) Kuntze	ES	37.2246	-1.80981	2025-02-08	8	2	2025
https://www.inaturalist.org/observations/206819546	Limonium insigne (Coss.) Kuntze	ES	37.0086	-2.45597	2024-04-12	12	4	2024
https://www.inaturalist.org/observations/72886276	Limonium insigne (Coss.) Kuntze	ES	37.0083	-2.45648	2021-04-03	3	4	2021
https://www.inaturalist.org/observations/160580156	Limonium insigne (Coss.) Kuntze	ES	37.0107	-2.45176	2023-04-05	5	4	2023
https://www.inaturalist.org/observations/291447984	Limonium insigne (Coss.) Kuntze	ES	37.2756	-1.74421	2025-06-21	21	6	2025
https://www.inaturalist.org/observations/208752043	Limonium insigne (Coss.) Kuntze	ES	36.9101	-2.45493	2024-04-14	14	4	2024
https://www.inaturalist.org/observations/151862980	Limonium insigne (Coss.) Kuntze	ES	37.0929	-1.85026	2023-03-21	21	3	2023
https://www.inaturalist.org/observations/151863046	Limonium insigne (Coss.) Kuntze	ES	37.0866	-1.85092	2023-03-21	21	3	2023
https://www.inaturalist.org/observations/302079758	Limonium insigne (Coss.) Kuntze	ES	37.2797	-1.73986	2025-07-29	29	7	2025
https://www.inaturalist.org/observations/180402815	Limonium insigne (Coss.) Kuntze	ES	37.2794	-1.7396	2023-08-27	27	8	2023
https://www.inaturalist.org/observations/271826353	Limonium insigne (Coss.) Kuntze	ES	37.0082	-2.4551	2025-03-18	18	3	2025
https://www.inaturalist.org/observations/207241360	Limonium insigne (Coss.) Kuntze	ES	37.0036	-2.45746	2024-04-07	7	4	2024
https://www.inaturalist.org/observations/232272119	Limonium insigne (Coss.) Kuntze	ES	37.3188	-1.70055	2024-07-28	28	7	2024
https://www.inaturalist.org/observations/285428417	Limonium insigne (Coss.) Kuntze	ES	37.0257	-2.0346	2025-05-27	27	5	2025
https://www.inaturalist.org/observations/260480357	Limonium insigne (Coss.) Kuntze	ES	37.0188	-2.42274	2007-04-11	11	4	2007
https://www.inaturalist.org/observations/208666074	Limonium insigne (Coss.) Kuntze	ES	37.0845	-2.52621	2019-05-03	3	5	2019
https://www.inaturalist.org/observations/192729757	Limonium insigne (Coss.) Kuntze	ES	37.0074	-2.45623	2018-04-16	16	4	2018
https://www.inaturalist.org/observations/192729738	Limonium insigne (Coss.) Kuntze	ES	37.0077	-2.45474	2018-04-16	16	4	2018
https://www.inaturalist.org/observations/69101488	Limonium insigne (Coss.) Kuntze	ES	37.017	-2.44359	2013-04-23	23	4	2013
https://www.inaturalist.org/observations/248650737	Limonium insigne (Coss.) Kuntze	ES	37.0174	-2.45626	2024-05-20	20	5	2024
https://www.inaturalist.org/observations/187165607	Limonium insigne (Coss.) Kuntze	ES	36.724	-2.1763	2019-05-13	13	5	2019
https://www.inaturalist.org/observations/220322862	Limonium insigne (Coss.) Kuntze	ES	36.825	-2.52386	2024-06-03	3	6	2024
https://www.inaturalist.org/observations/271225377	Limonium insigne (Coss.) Kuntze	ES	36.7877	-2.59058	2025-04-18	18	4	2025
https://www.inaturalist.org/observations/302085563	Limonium insigne (Coss.) Kuntze	ES	37.2761	-1.74324	2025-07-29	29	7	2025
https://www.inaturalist.org/observations/267715858	Limonium insigne (Coss.) Kuntze	ES	37.0114	-2.44226	2025-03-30	30	3	2025
https://www.inaturalist.org/observations/264534131	Limonium insigne (Coss.) Kuntze	ES	37.0081	-2.45524	2025-03-08	8	3	2025
https://www.inaturalist.org/observations/201164410	Limonium insigne (Coss.) Kuntze	ES	36.8249	-2.524	2024-02-29	29	2	2024
https://www.inaturalist.org/observations/180431179	Limonium insigne (Coss.) Kuntze	ES	37.2793	-1.73962	2023-08-27	27	8	2023
https://www.inaturalist.org/observations/74914607	Limonium insigne (Coss.) Kuntze	ES	36.9097	-2.45712	2021-04-23	23	4	2021
https://www.inaturalist.org/observations/284040519	Limonium insigne (Coss.) Kuntze	ES	37.0604	-2.42559	2025-05-16	16	5	2025
https://www.inaturalist.org/observations/274398629	Limonium insigne (Coss.) Kuntze	ES	36.855	-2.28798	2025-04-24	24	4	2025
https://www.inaturalist.org/observations/267860555	Limonium insigne (Coss.) Kuntze	ES	36.7275	-2.16853	2025-03-28	28	3	2025
https://www.inaturalist.org/observations/267860553	Limonium insigne (Coss.) Kuntze	ES	36.7264	-2.16904	2025-03-28	28	3	2025
https://www.inaturalist.org/observations/207215505	Limonium insigne (Coss.) Kuntze	ES	36.9101	-2.45493	2024-04-14	14	4	2024
https://www.inaturalist.org/observations/203710163	Limonium insigne (Coss.) Kuntze	ES	37.2678	-1.75048	2024-03-24	24	3	2024
https://www.inaturalist.org/observations/181087511	Limonium insigne (Coss.) Kuntze	ES	37.2757	-1.74371	2023-08-31	31	8	2023
https://www.inaturalist.org/observations/111226384	Limonium insigne (Coss.) Kuntze	ES	37.0944	-1.84963	2022-04-12	12	4	2022
https://www.inaturalist.org/observations/199827053	Limonium insigne (Coss.) Kuntze	ES	36.825	-2.52427	2024-02-18	18	2	2024
https://www.inaturalist.org/observations/271259582	Limonium insigne (Coss.) Kuntze	ES	37.2754	-1.7449	2025-04-18	18	4	2025
https://www.inaturalist.org/observations/193310841	Limonium insigne (Coss.) Kuntze	ES	37.2758	-1.74345	2023-12-07	7	12	2023
https://www.inaturalist.org/observations/154672249	Limonium insigne (Coss.) Kuntze	ES	36.9799	-2.46415	2023-04-13	13	4	2023
https://www.inaturalist.org/observations/272684953	Limonium insigne (Coss.) Kuntze	ES	37.017	-2.44795	2025-04-24	24	4	2025
https://www.inaturalist.org/observations/110865858	Limonium insigne (Coss.) Kuntze	ES	37.0944	-1.84947	2022-04-09	9	4	2022
https://www.inaturalist.org/observations/71616925	Limonium insigne (Coss.) Kuntze	ES	36.8319	-2.40027	2020-03-05	5	3	2020
https://www.inaturalist.org/observations/72077626	Limonium insigne (Coss.) Kuntze	ES	36.8318	-2.40045	2021-03-26	26	3	2021
https://www.inaturalist.org/observations/315357595	Limonium insigne (Coss.) Kuntze	ES	37.0216	-2.43262	2025-09-20	20	9	2025
https://www.inaturalist.org/observations/291726602	Limonium insigne (Coss.) Kuntze	ES	37.2749	-1.74532	2025-06-22	22	6	2025
https://www.inaturalist.org/observations/280253449	Limonium insigne (Coss.) Kuntze	ES	37.0213	-2.43552	2025-05-11	11	5	2025
https://www.inaturalist.org/observations/271185271	Limonium insigne (Coss.) Kuntze	ES	36.7877	-2.59056	2025-04-18	18	4	2025
https://www.inaturalist.org/observations/270876556	Limonium insigne (Coss.) Kuntze	ES	37.2746	-1.74567	2025-04-16	16	4	2025
https://www.inaturalist.org/observations/252702093	Limonium insigne (Coss.) Kuntze	ES	37.0813	-1.85075	2024-11-23	23	11	2024
https://www.inaturalist.org/observations/248510568	Limonium insigne (Coss.) Kuntze	ES	36.7222	-2.19018	2024-05-19	19	5	2024
https://www.inaturalist.org/observations/203711846	Limonium insigne (Coss.) Kuntze	ES	37.2692	-1.74854	2024-03-24	24	3	2024
https://www.inaturalist.org/observations/203711589	Limonium insigne (Coss.) Kuntze	ES	37.2692	-1.74875	2024-03-24	24	3	2024
https://www.inaturalist.org/observations/192702997	Limonium insigne (Coss.) Kuntze	ES	37.0206	-2.43363	2018-04-22	22	4	2018
https://www.inaturalist.org/observations/180429182	Limonium insigne (Coss.) Kuntze	ES	37.28	-1.7389	2023-08-27	27	8	2023
https://www.inaturalist.org/observations/161581281	Limonium insigne (Coss.) Kuntze	ES	37.2247	-1.81016	2023-05-14	14	5	2023
https://www.inaturalist.org/observations/151862899	Limonium insigne (Coss.) Kuntze	ES	37.0866	-1.85089	2023-03-21	21	3	2023
https://www.inaturalist.org/observations/142657697	Limonium insigne (Coss.) Kuntze	ES	36.8252	-2.51143	2022-11-18	18	11	2022
https://www.inaturalist.org/observations/303112979	Limonium insigne (Coss.) Kuntze	ES	37.2747	-1.74558	2025-08-01	1	8	2025
https://www.inaturalist.org/observations/301887870	Limonium insigne (Coss.) Kuntze	ES	37.2755	-1.74399	2025-07-28	28	7	2025
https://www.inaturalist.org/observations/267728512	Limonium insigne (Coss.) Kuntze	ES	37.0098	-2.44531	2025-03-30	30	3	2025
https://www.inaturalist.org/observations/215024138	Limonium insigne (Coss.) Kuntze	ES	36.7267	-2.17089	2018-05-05	5	5	2018
https://www.inaturalist.org/observations/215004777	Limonium insigne (Coss.) Kuntze	ES	37.0449	-2.41208	2018-05-03	3	5	2018
https://www.inaturalist.org/observations/215004803	Limonium insigne (Coss.) Kuntze	ES	37.041	-2.45325	2018-05-03	3	5	2018
https://www.inaturalist.org/observations/152024986	Limonium insigne (Coss.) Kuntze	ES	36.7215	-2.18415	2023-03-23	23	3	2023
https://www.inaturalist.org/observations/291447427	Limonium insigne (Coss.) Kuntze	ES	37.2746	-1.74563	2025-06-21	21	6	2025
https://www.inaturalist.org/observations/271260145	Limonium insigne (Coss.) Kuntze	ES	37.2713	-1.7473	2025-04-18	18	4	2025
https://www.inaturalist.org/observations/271261734	Limonium insigne (Coss.) Kuntze	ES	37.2761	-1.743	2025-04-18	18	4	2025
https://www.inaturalist.org/observations/271262856	Limonium insigne (Coss.) Kuntze	ES	37.274	-1.74592	2025-04-18	18	4	2025
https://www.inaturalist.org/observations/271262811	Limonium insigne (Coss.) Kuntze	ES	37.2745	-1.74569	2025-04-18	18	4	2025
https://www.inaturalist.org/observations/264815981	Limonium insigne (Coss.) Kuntze	ES	36.7266	-2.16872	2025-03-10	10	3	2025
https://www.inaturalist.org/observations/264505511	Limonium insigne (Coss.) Kuntze	ES	37.0217	-2.4302	2025-03-08	8	3	2025
https://www.inaturalist.org/observations/264532781	Limonium insigne (Coss.) Kuntze	ES	37.0215	-2.42937	2025-03-08	8	3	2025
https://www.inaturalist.org/observations/264505565	Limonium insigne (Coss.) Kuntze	ES	37.0217	-2.43018	2025-03-08	8	3	2025
https://www.inaturalist.org/observations/264505450	Limonium insigne (Coss.) Kuntze	ES	37.0214	-2.43041	2025-03-08	8	3	2025
https://www.inaturalist.org/observations/41605411	Limonium insigne (Coss.) Kuntze	ES	37.0462	-2.42096	2019-05-06	6	5	2019
https://www.inaturalist.org/observations/298889704	Limonium insigne (Coss.) Kuntze	ES	37.3167	-1.70548	2025-07-17	17	7	2025
https://www.inaturalist.org/observations/281788664	Limonium insigne (Coss.) Kuntze	ES	37.3725	-1.64527	2025-05-17	17	5	2025
https://www.inaturalist.org/observations/281174667	Limonium insigne (Coss.) Kuntze	ES	37.0216	-2.43125	2025-05-14	14	5	2025
https://www.inaturalist.org/observations/274629498	Limonium insigne (Coss.) Kuntze	ES	37.017	-2.4479	2025-04-24	24	4	2025
https://www.inaturalist.org/observations/280639217	Limonium insigne (Coss.) Kuntze	ES	37.0143	-2.44739	2025-05-05	5	5	2025
https://www.inaturalist.org/observations/276696116	Limonium insigne (Coss.) Kuntze	ES	36.9278	-2.24506	2025-04-26	26	4	2025
https://www.inaturalist.org/observations/273645368	Limonium insigne (Coss.) Kuntze	ES	36.9096	-2.45744	2025-04-24	24	4	2025
https://www.inaturalist.org/observations/271091278	Limonium insigne (Coss.) Kuntze	ES	37.0161	-2.44746	2025-04-17	17	4	2025
https://www.inaturalist.org/observations/267600939	Limonium insigne (Coss.) Kuntze	ES	36.7292	-2.16929	2025-03-28	28	3	2025
https://www.inaturalist.org/observations/267517857	Limonium insigne (Coss.) Kuntze	ES	36.7293	-2.16914	2025-03-28	28	3	2025
https://www.inaturalist.org/observations/266963435	Limonium insigne (Coss.) Kuntze	ES	37.0099	-2.45658	2025-03-25	25	3	2025
https://www.inaturalist.org/observations/265718750	Limonium insigne (Coss.) Kuntze	ES	36.8294	-2.60642	2025-03-17	17	3	2025
https://www.inaturalist.org/observations/223546327	Limonium insigne (Coss.) Kuntze	ES	36.7233	-3.72667	2024-06-18	18	6	2024
https://www.inaturalist.org/observations/154079590	Limonium insigne (Coss.) Kuntze	ES	37.0093	-2.44834	2023-04-05	5	4	2023
https://www.inaturalist.org/observations/164966357	Limonium insigne (Coss.) Kuntze	ES	37.3182	-1.7007	2023-04-08	8	4	2023
https://www.inaturalist.org/observations/202577625	Limonium insigne (Coss.) Kuntze	ES	36.7294	-2.17265	2018-05-05	5	5	2018
https://www.inaturalist.org/observations/148822566	Limonium insigne (Coss.) Kuntze	ES	37.0251	-2.4306	2023-02-14	14	2	2023
https://www.inaturalist.org/observations/261895488	Limonium insigne (Coss.) Kuntze	ES	37.0082	-2.45546	2025-02-16	16	2	2025
https://www.inaturalist.org/observations/261861650	Limonium insigne (Coss.) Kuntze	ES	37.0083	-2.45699	2025-02-16	16	2	2025
https://www.inaturalist.org/observations/259690362	Limonium insigne (Coss.) Kuntze	ES	37.3477	-1.68252	2025-01-26	26	1	2025
https://www.inaturalist.org/observations/258730193	Limonium insigne (Coss.) Kuntze	ES	37.036	-2.44805	1981-04-09	9	4	1981
https://www.inaturalist.org/observations/258729571	Limonium insigne (Coss.) Kuntze	ES	36.8844	-2.61102	1981-04-01	1	4	1981
https://www.inaturalist.org/observations/256098232	Limonium insigne (Coss.) Kuntze	ES	36.8418	-2.46902	2024-12-24	24	12	2024
https://www.inaturalist.org/observations/254109807	Limonium insigne (Coss.) Kuntze	ES	37.0222	-2.43804	2004-04-01	1	4	2004
https://www.inaturalist.org/observations/254629688	Limonium insigne (Coss.) Kuntze	ES	37.317	-1.70331	2024-12-09	9	12	2024
https://www.inaturalist.org/observations/151509216	Limonium insigne (Coss.) Kuntze	ES	37.3706	-1.64611	2023-03-18	18	3	2023
https://www.inaturalist.org/observations/237834645	Limonium insigne (Coss.) Kuntze	ES	36.7303	-2.19064	2024-08-24	24	8	2024
https://www.inaturalist.org/observations/233241946	Limonium insigne (Coss.) Kuntze	ES	37.3179	-1.70219	2024-07-31	31	7	2024
https://www.inaturalist.org/observations/231481583	Limonium insigne (Coss.) Kuntze	ES	36.7286	-2.19649	2017-04-15	15	4	2017
https://www.inaturalist.org/observations/225914894	Limonium insigne (Coss.) Kuntze	ES	37.0174	-2.4436	2024-04-17	17	4	2024
https://www.inaturalist.org/observations/225914891	Limonium insigne (Coss.) Kuntze	ES	37.0195	-2.43893	2024-04-17	17	4	2024
https://www.inaturalist.org/observations/209134707	Limonium insigne (Coss.) Kuntze	ES	36.8255	-2.51127	2024-04-24	24	4	2024
https://www.inaturalist.org/observations/208148577	Limonium insigne (Coss.) Kuntze	ES	37.015	-2.44594	2024-04-18	18	4	2024
https://www.inaturalist.org/observations/211439972	Limonium insigne (Coss.) Kuntze	ES	37.0083	-2.45569	2024-04-27	27	4	2024
https://www.inaturalist.org/observations/202557577	Limonium insigne (Coss.) Kuntze	ES	37.045	-2.41194	2018-05-03	3	5	2018
https://www.inaturalist.org/observations/163187472	Limonium insigne (Coss.) Kuntze	ES	37.0216	-2.42941	2023-05-21	21	5	2023
https://www.inaturalist.org/observations/151814893	Limonium insigne (Coss.) Kuntze	ES	37.0107	-2.45358	2023-03-19	19	3	2023
https://www.inaturalist.org/observations/170616921	Limonium insigne (Coss.) Kuntze	ES	37.0211	-2.42998	2023-07-02	2	7	2023
https://www.inaturalist.org/observations/151845127	Limonium insigne (Coss.) Kuntze	ES	37.0107	-2.45366	2023-03-19	19	3	2023
https://www.inaturalist.org/observations/169380419	Limonium insigne (Coss.) Kuntze	ES	36.8253	-2.51419	2022-05-13	13	5	2022
https://www.inaturalist.org/observations/164964741	Limonium insigne (Coss.) Kuntze	ES	37.3187	-1.70015	2023-04-09	9	4	2023
https://www.inaturalist.org/observations/156916067	Limonium insigne (Coss.) Kuntze	ES	37.0361	-1.85917	2023-04-27	27	4	2023
https://www.inaturalist.org/observations/145367971	Limonium insigne (Coss.) Kuntze	ES	36.8607	-3.01588	2022-12-26	26	12	2022
https://www.inaturalist.org/observations/144486552	Limonium insigne (Coss.) Kuntze	ES	37.0203	-2.42286	2022-12-04	4	12	2022
https://www.inaturalist.org/observations/18858104	Limonium insigne (Coss.) Kuntze	ES	37.0273	-2.4263	2014-03-27	27	3	2014
https://www.inaturalist.org/observations/85623857	Limonium interjectum J.X.Soler & Rossell�	ES	38.8486	0.101053	2021-07-04	4	7	2021
https://www.inaturalist.org/observations/154997279	Limonium lobatum (L.fil.) Chaz.	ES	38.2277	-0.510821	2023-04-10	10	4	2023
https://www.inaturalist.org/observations/282036820	Limonium lobatum (L.fil.) Chaz.	ES	37.6083	-0.749716	2025-05-16	16	5	2025
https://www.inaturalist.org/observations/269298451	Limonium lobatum (L.fil.) Chaz.	ES	37.4616	-1.47732	2025-04-08	8	4	2025
https://www.inaturalist.org/observations/62347886	Limonium lobatum (L.fil.) Chaz.	ES	36.7662	-2.09645	2011-04-24	24	4	2011
https://www.inaturalist.org/observations/265622203	Limonium lobatum (L.fil.) Chaz.	ES	36.792	-2.06431	2015-04-03	3	4	2015
https://www.inaturalist.org/observations/62347885	Limonium lobatum (L.fil.) Chaz.	ES	36.7662	-2.09645	2011-04-24	24	4	2011
https://www.inaturalist.org/observations/270263666	Limonium lobatum (L.fil.) Chaz.	ES	36.8676	-2.00414	2025-04-13	13	4	2025
https://www.inaturalist.org/observations/57573038	Limonium lobatum (L.fil.) Chaz.	ES	36.7999	-2.11974	2013-05-03	3	5	2013
https://www.inaturalist.org/observations/79906312	Limonium lobatum (L.fil.) Chaz.	ES	36.7542	-2.79428	2021-05-22	22	5	2021
https://www.inaturalist.org/observations/171948077	Limonium lobatum (L.fil.) Chaz.	ES	36.7565	-2.79664	2023-07-09	9	7	2023
https://www.inaturalist.org/observations/285910335	Limonium lobatum (L.fil.) Chaz.	ES	37.0074	-2.45248	2025-05-31	31	5	2025
https://www.inaturalist.org/observations/69101561	Limonium lobatum (L.fil.) Chaz.	ES	36.7569	-2.7982	2013-04-13	13	4	2013
https://www.inaturalist.org/observations/154075123	Limonium lobatum (L.fil.) Chaz.	ES	36.7677	-2.80499	2023-04-09	9	4	2023
https://www.inaturalist.org/observations/172051498	Limonium lobatum (L.fil.) Chaz.	ES	36.7561	-2.80012	2023-07-09	9	7	2023
https://www.inaturalist.org/observations/260480341	Limonium lobatum (L.fil.) Chaz.	ES	37.0196	-2.42401	2007-04-11	11	4	2007
https://www.inaturalist.org/observations/257679226	Limonium lobatum (L.fil.) Chaz.	ES	36.7321	-2.1598	2008-02-26	26	2	2008
https://www.inaturalist.org/observations/192701482	Limonium lobatum (L.fil.) Chaz.	ES	36.7767	-2.07276	2018-04-23	23	4	2018
https://www.inaturalist.org/observations/192712397	Limonium lobatum (L.fil.) Chaz.	ES	36.7431	-2.12419	2018-04-18	18	4	2018
https://www.inaturalist.org/observations/204724567	Limonium lobatum (L.fil.) Chaz.	ES	36.7669	-2.11258	2024-03-23	23	3	2024
https://www.inaturalist.org/observations/270872063	Limonium lobatum (L.fil.) Chaz.	ES	37.2736	-1.74606	2025-04-16	16	4	2025
https://www.inaturalist.org/observations/294919113	Limonium lobatum (L.fil.) Chaz.	ES	36.8656	-2.00502	2017-04-08	8	4	2017
https://www.inaturalist.org/observations/154076009	Limonium lobatum (L.fil.) Chaz.	ES	36.7676	-2.80529	2023-04-09	9	4	2023
https://www.inaturalist.org/observations/265172649	Limonium lobatum (L.fil.) Chaz.	ES	36.7668	-2.11281	2025-03-13	13	3	2025
https://www.inaturalist.org/observations/171952172	Limonium lobatum (L.fil.) Chaz.	ES	36.7567	-2.79876	2023-07-09	9	7	2023
https://www.inaturalist.org/observations/162356144	Limonium lobatum (L.fil.) Chaz.	ES	36.7903	-2.09379	2023-05-04	4	5	2023
https://www.inaturalist.org/observations/265172140	Limonium lobatum (L.fil.) Chaz.	ES	36.7668	-2.1125	2025-03-13	13	3	2025
https://www.inaturalist.org/observations/192733326	Limonium lobatum (L.fil.) Chaz.	ES	36.7777	-2.10645	2018-04-15	15	4	2018
https://www.inaturalist.org/observations/168783089	Limonium lobatum (L.fil.) Chaz.	ES	36.8499	-2.04193	2023-06-22	22	6	2023
https://www.inaturalist.org/observations/278691955	Limonium lobatum (L.fil.) Chaz.	ES	36.7499	-2.11872	2025-05-01	1	5	2025
https://www.inaturalist.org/observations/272945559	Limonium lobatum (L.fil.) Chaz.	ES	36.8322	-2.2789	2025-04-25	25	4	2025
https://www.inaturalist.org/observations/270607912	Limonium lobatum (L.fil.) Chaz.	ES	36.8508	-2.02976	2025-04-15	15	4	2025
https://www.inaturalist.org/observations/192735815	Limonium lobatum (L.fil.) Chaz.	ES	36.7692	-2.09702	2018-04-14	14	4	2018
https://www.inaturalist.org/observations/161367569	Limonium lobatum (L.fil.) Chaz.	ES	36.8779	-2.00417	2023-05-13	13	5	2023
https://www.inaturalist.org/observations/285131567	Limonium lobatum (L.fil.) Chaz.	ES	37.4427	-1.77442	2025-05-28	28	5	2025
https://www.inaturalist.org/observations/278691615	Limonium lobatum (L.fil.) Chaz.	ES	36.7451	-2.12474	2025-05-01	1	5	2025
https://www.inaturalist.org/observations/277998936	Limonium lobatum (L.fil.) Chaz.	ES	37.4495	-1.57254	2025-05-03	3	5	2025
https://www.inaturalist.org/observations/215014393	Limonium lobatum (L.fil.) Chaz.	ES	37.0379	-2.44856	2018-05-04	4	5	2018
https://www.inaturalist.org/observations/215024074	Limonium lobatum (L.fil.) Chaz.	ES	36.9842	-2.15834	2018-05-05	5	5	2018
https://www.inaturalist.org/observations/215014365	Limonium lobatum (L.fil.) Chaz.	ES	37.0379	-2.44844	2018-05-04	4	5	2018
https://www.inaturalist.org/observations/162849244	Limonium lobatum (L.fil.) Chaz.	ES	37.4967	-1.44271	2023-05-21	21	5	2023
https://www.inaturalist.org/observations/154611352	Limonium lobatum (L.fil.) Chaz.	ES	36.697	-2.70261	2023-04-12	12	4	2023
https://www.inaturalist.org/observations/271261068	Limonium lobatum (L.fil.) Chaz.	ES	37.2699	-1.74925	2025-04-18	18	4	2025
https://www.inaturalist.org/observations/271244239	Limonium lobatum (L.fil.) Chaz.	ES	37.2684	-1.74915	2025-04-18	18	4	2025
https://www.inaturalist.org/observations/271263503	Limonium lobatum (L.fil.) Chaz.	ES	37.2684	-1.74915	2025-04-18	18	4	2025
https://www.inaturalist.org/observations/265282377	Limonium lobatum (L.fil.) Chaz.	ES	36.8053	-2.06306	2025-03-14	14	3	2025
https://www.inaturalist.org/observations/280625499	Limonium lobatum (L.fil.) Chaz.	ES	36.7957	-2.06271	2025-05-10	10	5	2025
https://www.inaturalist.org/observations/299161784	Limonium lobatum (L.fil.) Chaz.	ES	36.8388	-2.32701	2025-05-03	3	5	2025
https://www.inaturalist.org/observations/299161776	Limonium lobatum (L.fil.) Chaz.	ES	36.8388	-2.327	2025-05-03	3	5	2025
https://www.inaturalist.org/observations/281978828	Limonium lobatum (L.fil.) Chaz.	ES	36.7569	-2.79812	2025-05-16	16	5	2025
https://www.inaturalist.org/observations/254109813	Limonium lobatum (L.fil.) Chaz.	ES	37.0409	-2.4128	2004-03-30	30	3	2004
https://www.inaturalist.org/observations/281978837	Limonium lobatum (L.fil.) Chaz.	ES	36.7567	-2.79748	2025-05-16	16	5	2025
https://www.inaturalist.org/observations/281587006	Limonium lobatum (L.fil.) Chaz.	ES	36.7547	-2.79676	2025-05-16	16	5	2025
https://www.inaturalist.org/observations/281586894	Limonium lobatum (L.fil.) Chaz.	ES	36.7567	-2.79712	2025-05-16	16	5	2025
https://www.inaturalist.org/observations/281174725	Limonium lobatum (L.fil.) Chaz.	ES	37.0084	-2.45594	2025-05-14	14	5	2025
https://www.inaturalist.org/observations/272817828	Limonium lobatum (L.fil.) Chaz.	ES	36.8366	-2.29231	2025-04-24	24	4	2025
https://www.inaturalist.org/observations/270822208	Limonium lobatum (L.fil.) Chaz.	ES	36.7572	-2.79628	2025-04-15	15	4	2025
https://www.inaturalist.org/observations/270822211	Limonium lobatum (L.fil.) Chaz.	ES	36.7572	-2.79626	2025-04-15	15	4	2025
https://www.inaturalist.org/observations/267025036	Limonium lobatum (L.fil.) Chaz.	ES	36.8499	-2.04176	2025-03-25	25	3	2025
https://www.inaturalist.org/observations/259700689	Limonium lobatum (L.fil.) Chaz.	ES	37.3023	-1.79516	2025-01-26	26	1	2025
https://www.inaturalist.org/observations/254108887	Limonium lobatum (L.fil.) Chaz.	ES	36.9712	-2.17679	2004-03-30	30	3	2004
https://www.inaturalist.org/observations/232867294	Limonium lobatum (L.fil.) Chaz.	ES	36.7556	-2.79575	2024-06-19	19	6	2024
https://www.inaturalist.org/observations/230767063	Limonium lobatum (L.fil.) Chaz.	ES	37.0608	-2.57215	2017-04-14	14	4	2017
https://www.inaturalist.org/observations/218216247	Limonium lobatum (L.fil.) Chaz.	ES	36.7596	-2.79987	2024-05-25	25	5	2024
https://www.inaturalist.org/observations/202559166	Limonium lobatum (L.fil.) Chaz.	ES	37.0376	-2.44798	2018-05-04	4	5	2018
https://www.inaturalist.org/observations/211437793	Limonium lobatum (L.fil.) Chaz.	ES	36.9669	-2.46631	2024-04-27	27	4	2024
https://www.inaturalist.org/observations/201777419	Limonium lobatum (L.fil.) Chaz.	ES	37.3755	-1.63048	2022-06-23	23	6	2022
https://www.inaturalist.org/observations/199698387	Limonium lobatum (L.fil.) Chaz.	ES	36.7584	-2.79714	2024-02-17	17	2	2024
https://www.inaturalist.org/observations/166689292	Limonium lobatum (L.fil.) Chaz.	ES	36.7562	-2.79822	2023-06-10	10	6	2023
https://www.inaturalist.org/observations/161296325	Limonium lobatum (L.fil.) Chaz.	ES	36.8133	-2.42884	2023-05-12	12	5	2023
https://www.inaturalist.org/observations/166661186	Limonium lobatum (L.fil.) Chaz.	ES	36.7564	-2.79834	2023-06-10	10	6	2023
https://www.inaturalist.org/observations/159266706	Limonium lobatum (L.fil.) Chaz.	ES	36.7571	-2.65943	2023-05-02	2	5	2023
https://www.inaturalist.org/observations/153962106	Limonium lobatum (L.fil.) Chaz.	ES	36.8366	-2.01288	2023-04-02	2	4	2023
https://www.inaturalist.org/observations/154091997	Limonium lobatum (L.fil.) Chaz.	ES	36.768	-2.80507	2023-04-09	9	4	2023
https://www.inaturalist.org/observations/152812387	Limonium lobatum (L.fil.) Chaz.	ES	36.7552	-2.79616	2023-03-29	29	3	2023
https://www.inaturalist.org/observations/144293683	Limonium lobatum (L.fil.) Chaz.	ES	36.883	-2.39321	2021-05-05	5	5	2021
https://www.inaturalist.org/observations/144143164	Limonium lobatum (L.fil.) Chaz.	ES	36.757	-2.79834	2021-04-21	21	4	2021
https://www.inaturalist.org/observations/79695443	Limonium lobatum (L.fil.) Chaz.	ES	37.6557	-0.798715	2021-05-21	21	5	2021
https://www.inaturalist.org/observations/273422428	Limonium majus (Boiss.) Erben	ES	37.5358	-2.65233	2025-04-25	25	4	2025
https://www.inaturalist.org/observations/69102158	Limonium minus (Boiss.) Erben	ES	37.1064	-2.03615	2015-06-28	28	6	2015
https://www.inaturalist.org/observations/119754364	Limonium minutum (L.) Chaz.	ES	39.3474	3.18598	2022-04-15	15	4	2022
https://www.inaturalist.org/observations/164290841	Limonium minutum (L.) Chaz.	ES	39.3516	3.18731	2021-06-18	18	6	2021
https://www.inaturalist.org/observations/283172615	Limonium minutum (L.) Chaz.	ES	39.3904	3.25003	2025-05-22	22	5	2025
https://www.inaturalist.org/observations/183973881	Limonium minutum (L.) Chaz.	ES	39.5041	3.29951	2023-09-11	11	9	2023
https://www.inaturalist.org/observations/221041029	Limonium minutum (L.) Chaz.	ES	39.9245	3.82542	2024-05-10	10	5	2024
https://www.inaturalist.org/observations/220048029	Limonium minutum (L.) Chaz.	ES	40.0567	3.88562	2024-05-11	11	5	2024
https://www.inaturalist.org/observations/228130205	Limonium minutum (L.) Chaz.	ES	40.0355	4.16773	2024-07-07	7	7	2024
https://www.inaturalist.org/observations/6971072	Limonium minutum (L.) Chaz.	ES	40.0543	3.88247	2017-07-01	1	7	2017
https://www.inaturalist.org/observations/262811426	Limonium minutum (L.) Chaz.	ES	39.7199	3.45905	2025-02-23	23	2	2025
https://www.inaturalist.org/observations/93585764	Limonium minutum (L.) Chaz.	ES	40.0546	4.04513	2021-09-04	4	9	2021
https://www.inaturalist.org/observations/200026739	Limonium minutum (L.) Chaz.	ES	40.0782	4.09534	2019-04-06	6	4	2019
https://www.inaturalist.org/observations/79680120	Limonium minutum (L.) Chaz.	ES	39.8688	3.13337	2021-05-21	21	5	2021
https://www.inaturalist.org/observations/67457395	Limonium minutum (L.) Chaz.	ES	39.9107	4.04507	2018-06-15	15	6	2018
https://www.inaturalist.org/observations/163347413	Limonium minutum (L.) Chaz.	ES	39.3748	3.23854	2023-05-23	23	5	2023
https://www.inaturalist.org/observations/196281720	Limonium minutum (L.) Chaz.	ES	40.0549	4.05467	2011-04-27	27	4	2011
https://www.inaturalist.org/observations/216609056	Limonium minutum (L.) Chaz.	ES	40.0494	3.82233	2024-05-18	18	5	2024
https://www.inaturalist.org/observations/232560544	Limonium minutum (L.) Chaz.	ES	39.8614	3.18873	2024-07-29	29	7	2024
https://www.inaturalist.org/observations/259044409	Limonium minutum (L.) Chaz.	ES	39.4351	3.27609	2022-04-18	18	4	2022
https://www.inaturalist.org/observations/67321294	Limonium minutum (L.) Chaz.	ES	40.0888	4.0928	2018-06-18	18	6	2018
https://www.inaturalist.org/observations/59991714	Limonium minutum (L.) Chaz.	ES	40.0531	3.88201	2015-08-11	11	8	2015
https://www.inaturalist.org/observations/154737647	Limonium minutum (L.) Chaz.	ES	39.2663	3.05123	2023-04-08	8	4	2023
https://www.inaturalist.org/observations/221992757	Limonium minutum (L.) Chaz.	ES	39.9221	3.8582	2024-06-11	11	6	2024
https://www.inaturalist.org/observations/191761413	Limonium minutum (L.) Chaz.	ES	40.0026	3.80716	2023-03-27	27	3	2023
https://www.inaturalist.org/observations/38809436	Limonium minutum (L.) Chaz.	ES	40.0505	3.82327	2020-02-18	18	2	2020
https://www.inaturalist.org/observations/79679859	Limonium minutum (L.) Chaz.	ES	39.8689	3.13325	2021-05-21	21	5	2021
https://www.inaturalist.org/observations/323697549	Limonium minutum (L.) Chaz.	ES	39.9168	4.28659	2025-10-22	22	10	2025
https://www.inaturalist.org/observations/220045585	Limonium minutum (L.) Chaz.	ES	40.0568	3.88528	2024-05-11	11	5	2024
https://www.inaturalist.org/observations/100388316	Limonium minutum (L.) Chaz.	ES	40.0458	4.1081	2012-05-27	27	5	2012
https://www.inaturalist.org/observations/100388273	Limonium minutum (L.) Chaz.	ES	40.0504	3.88246	2012-05-27	27	5	2012
https://www.inaturalist.org/observations/96814556	Limonium minutum (L.) Chaz.	ES	39.9613	3.21169	2021-09-19	19	9	2021
https://www.inaturalist.org/observations/148996150	Limonium minutum (L.) Chaz.	ES	39.2655	3.0519	2023-02-17	17	2	2023
https://www.inaturalist.org/observations/221113235	Limonium minutum (L.) Chaz.	ES	40.0545	4.11421	2024-05-20	20	5	2024
https://www.inaturalist.org/observations/148995693	Limonium minutum (L.) Chaz.	ES	39.2651	3.05271	2023-02-17	17	2	2023
https://www.inaturalist.org/observations/222009486	Limonium minutum (L.) Chaz.	ES	40.0088	3.79704	2024-05-08	8	5	2024
https://www.inaturalist.org/observations/251968661	Limonium minutum (L.) Chaz.	ES	39.5306	3.33263	2023-12-26	26	12	2023
https://www.inaturalist.org/observations/279302880	Limonium minutum (L.) Chaz.	ES	39.8357	4.19165	2025-05-06	6	5	2025
https://www.inaturalist.org/observations/270605398	Limonium minutum (L.) Chaz.	ES	39.6095	2.38789	2025-04-15	15	4	2025
https://www.inaturalist.org/observations/241021303	Limonium minutum (L.) Chaz.	ES	39.9958	4.24717	2024-04-07	7	4	2024
https://www.inaturalist.org/observations/240057810	Limonium minutum (L.) Chaz.	ES	39.9969	4.25807	2024-04-07	7	4	2024
https://www.inaturalist.org/observations/100388046	Limonium minutum (L.) Chaz.	ES	39.8328	4.19799	2012-05-23	23	5	2012
https://www.inaturalist.org/observations/176599446	Limonium minutum (L.) Chaz.	ES	39.5699	3.37642	2023-08-04	4	8	2023
https://www.inaturalist.org/observations/148842197	Limonium minutum (L.) Chaz.	ES	39.3516	3.18787	2023-02-15	15	2	2023
https://www.inaturalist.org/observations/269346592	Limonium minutum (L.) Chaz.	ES	40.0541	3.88163	2025-03-27	27	3	2025
https://www.inaturalist.org/observations/162632046	Limonium minutum (L.) Chaz.	ES	39.3554	2.96879	2023-05-19	19	5	2023
https://www.inaturalist.org/observations/266957045	Limonium minutum (L.) Chaz.	ES	40.0115	3.79576	2025-03-25	25	3	2025
https://www.inaturalist.org/observations/137887093	Limonium minutum (L.) Chaz.	ES	39.9747	3.8311	2022-10-07	7	10	2022
https://www.inaturalist.org/observations/244181436	Limonium minutum (L.) Chaz.	ES	40.0526	3.97077	2024-09-26	26	9	2024
https://www.inaturalist.org/observations/169548283	Limonium minutum (L.) Chaz.	ES	39.764	3.33049	2023-06-26	26	6	2023
https://www.inaturalist.org/observations/158695331	Limonium minutum (L.) Chaz.	ES	39.5834	3.39446	2023-05-01	1	5	2023
https://www.inaturalist.org/observations/113202333	Limonium minutum (L.) Chaz.	ES	39.9952	3.8273	2022-04-28	28	4	2022
https://www.inaturalist.org/observations/58038309	Limonium minutum (L.) Chaz.	ES	39.5851	3.39232	2020-08-30	30	8	2020
https://www.inaturalist.org/observations/301036720	Limonium minutum (L.) Chaz.	ES	39.747	3.43108	2025-03-12	12	3	2025
https://www.inaturalist.org/observations/301044500	Limonium minutum (L.) Chaz.	ES	39.7274	3.452	2025-07-25	25	7	2025
https://www.inaturalist.org/observations/280597982	Limonium minutum (L.) Chaz.	ES	40.0536	3.88194	2025-05-12	12	5	2025
https://www.inaturalist.org/observations/217942769	Limonium minutum (L.) Chaz.	ES	40.0532	3.88298	2024-05-16	16	5	2024
https://www.inaturalist.org/observations/166254095	Limonium minutum (L.) Chaz.	ES	40.0109	3.79557	2023-06-08	8	6	2023
https://www.inaturalist.org/observations/159401913	Limonium minutum (L.) Chaz.	ES	39.9253	3.90084	2023-05-03	3	5	2023
https://www.inaturalist.org/observations/141251118	Limonium minutum (L.) Chaz.	ES	40.0527	3.96952	2022-10-21	21	10	2022
https://www.inaturalist.org/observations/100388208	Limonium minutum (L.) Chaz.	ES	40.0111	3.79539	2012-05-25	25	5	2012
https://www.inaturalist.org/observations/19029759	Limonium minutum (L.) Chaz.	ES	39.5765	3.39708	2018-12-15	15	12	2018
https://www.inaturalist.org/observations/174153943	Limonium minutum (L.) Chaz.	ES	39.4579	3.27803	2023-07-10	10	7	2023
https://www.inaturalist.org/observations/318256534	Limonium minutum (L.) Chaz.	ES	40.0554	3.86976	2025-10-02	2	10	2025
https://www.inaturalist.org/observations/148842919	Limonium minutum (L.) Chaz.	ES	39.3505	3.18551	2023-02-15	15	2	2023
https://www.inaturalist.org/observations/282161211	Limonium minutum (L.) Chaz.	ES	39.5751	2.35272	2025-05-18	18	5	2025
https://www.inaturalist.org/observations/281552514	Limonium minutum (L.) Chaz.	ES	40.0002	3.79485	2025-05-16	16	5	2025
https://www.inaturalist.org/observations/32838799	Limonium minutum (L.) Chaz.	ES	39.3463	3.19161	2019-09-16	16	9	2019
https://www.inaturalist.org/observations/247904919	Limonium minutum (L.) Chaz.	ES	39.3969	3.25306	2024-10-18	18	10	2024
https://www.inaturalist.org/observations/242420023	Limonium minutum (L.) Chaz.	ES	39.3578	2.83135	2018-04-02	2	4	2018
https://www.inaturalist.org/observations/121253368	Limonium minutum (L.) Chaz.	ES	39.9227	3.87433	2022-06-11	11	6	2022
https://www.inaturalist.org/observations/332991418	Limonium minutum (L.) Chaz.	ES	39.3769	3.24368	2026-01-01	1	1	2026
https://www.inaturalist.org/observations/318674020	Limonium minutum (L.) Chaz.	ES	39.5815	3.40329	2025-10-04	4	10	2025
https://www.inaturalist.org/observations/285438050	Limonium minutum (L.) Chaz.	ES	40.0738	4.09368	2025-05-30	30	5	2025
https://www.inaturalist.org/observations/269924056	Limonium minutum (L.) Chaz.	ES	39.961	3.21176	2025-04-12	12	4	2025
https://www.inaturalist.org/observations/245571873	Limonium minutum (L.) Chaz.	ES	40.0513	3.82564	2024-10-04	4	10	2024
https://www.inaturalist.org/observations/165770076	Limonium minutum (L.) Chaz.	ES	39.5777	3.40132	2023-06-03	3	6	2023
https://www.inaturalist.org/observations/159401679	Limonium minutum (L.) Chaz.	ES	39.9255	3.90096	2023-05-03	3	5	2023
https://www.inaturalist.org/observations/156440724	Limonium minutum (L.) Chaz.	ES	39.825	4.2961	2023-04-24	24	4	2023
https://www.inaturalist.org/observations/156256421	Limonium minutum (L.) Chaz.	ES	39.9963	4.22142	2023-04-23	23	4	2023
https://www.inaturalist.org/observations/154712390	Limonium minutum (L.) Chaz.	ES	40.0516	3.98121	2023-04-13	13	4	2023
https://www.inaturalist.org/observations/100388103	Limonium minutum (L.) Chaz.	ES	40.0544	4.0446	2012-05-24	24	5	2012
https://www.inaturalist.org/observations/93187205	Limonium minutum (L.) Chaz.	ES	39.7258	3.45214	2021-08-25	25	8	2021
https://www.inaturalist.org/observations/313805004	Limonium minutum (L.) Chaz.	ES	39.9968	4.25409	2025-09-08	8	9	2025
https://www.inaturalist.org/observations/310008691	Limonium minutum (L.) Chaz.	ES	39.9322	3.82323	2025-08-29	29	8	2025
https://www.inaturalist.org/observations/310955575	Limonium minutum (L.) Chaz.	ES	40.062	4.13294	2025-07-28	28	7	2025
https://www.inaturalist.org/observations/282341896	Limonium minutum (L.) Chaz.	ES	39.945	3.82644	2025-05-19	19	5	2025
https://www.inaturalist.org/observations/270966067	Limonium minutum (L.) Chaz.	ES	39.3538	2.91379	2025-04-16	16	4	2025
https://www.inaturalist.org/observations/243574711	Limonium minutum (L.) Chaz.	ES	40.0504	3.82347	2024-09-23	23	9	2024
https://www.inaturalist.org/observations/203917387	Limonium minutum (L.) Chaz.	ES	39.5008	3.29853	2024-03-25	25	3	2024
https://www.inaturalist.org/observations/323029810	Limonium minutum (L.) Chaz.	ES	40.011	3.79553	2025-10-24	24	10	2025
https://www.inaturalist.org/observations/212633947	Limonium minutum (L.) Chaz.	ES	39.3727	3.23241	2024-04-13	13	4	2024
https://www.inaturalist.org/observations/212633927	Limonium minutum (L.) Chaz.	ES	39.3727	3.23241	2024-04-13	13	4	2024
https://www.inaturalist.org/observations/141900499	Limonium minutum (L.) Chaz.	ES	40.0496	3.83806	2022-10-22	22	10	2022
https://www.inaturalist.org/observations/68724789	Limonium minutum (L.) Chaz.	ES	40.0262	4.19348	2017-05-24	24	5	2017
https://www.inaturalist.org/observations/70494752	Limonium minutum (L.) Chaz.	ES	39.9808	3.83153	2016-05-19	19	5	2016
https://www.inaturalist.org/observations/325082353	Limonium minutum (L.) Chaz.	ES	39.3519	3.19086	2025-10-20	20	10	2025
https://www.inaturalist.org/observations/321207168	Limonium minutum (L.) Chaz.	ES	39.5767	3.39262	2025-10-16	16	10	2025
https://www.inaturalist.org/observations/308404691	Limonium minutum (L.) Chaz.	ES	39.585	3.39278	2025-08-23	23	8	2025
https://www.inaturalist.org/observations/308408227	Limonium minutum (L.) Chaz.	ES	39.5851	3.39311	2025-08-23	23	8	2025
https://www.inaturalist.org/observations/310007705	Limonium minutum (L.) Chaz.	ES	39.9322	3.82329	2025-08-29	29	8	2025
https://www.inaturalist.org/observations/293981171	Limonium minutum (L.) Chaz.	ES	39.5103	3.30821	2025-06-26	26	6	2025
https://www.inaturalist.org/observations/285812397	Limonium minutum (L.) Chaz.	ES	40.0349	4.17125	2025-05-23	23	5	2025
https://www.inaturalist.org/observations/279302906	Limonium minutum (L.) Chaz.	ES	39.8352	4.19301	2025-05-06	6	5	2025
https://www.inaturalist.org/observations/279302886	Limonium minutum (L.) Chaz.	ES	39.8354	4.19204	2025-05-06	6	5	2025
https://www.inaturalist.org/observations/272687809	Limonium minutum (L.) Chaz.	ES	39.9863	3.82986	2025-04-10	10	4	2025
https://www.inaturalist.org/observations/268347287	Limonium minutum (L.) Chaz.	ES	39.3509	3.18656	2025-03-27	27	3	2025
https://www.inaturalist.org/observations/271042816	Limonium minutum (L.) Chaz.	ES	40.0498	3.97873	2025-04-07	7	4	2025
https://www.inaturalist.org/observations/257246298	Limonium minutum (L.) Chaz.	ES	39.7214	3.45624	2015-04-07	7	4	2015
https://www.inaturalist.org/observations/245290831	Limonium minutum (L.) Chaz.	ES	40.0505	3.82311	2024-10-02	2	10	2024
https://www.inaturalist.org/observations/232126434	Limonium minutum (L.) Chaz.	ES	40.01	3.7959	2024-07-27	27	7	2024
https://www.inaturalist.org/observations/232131191	Limonium minutum (L.) Chaz.	ES	39.9243	3.83806	2024-07-27	27	7	2024
https://www.inaturalist.org/observations/174000395	Limonium minutum (L.) Chaz.	ES	39.961	3.21252	2023-07-20	20	7	2023
https://www.inaturalist.org/observations/174000377	Limonium minutum (L.) Chaz.	ES	39.9614	3.21196	2023-07-20	20	7	2023
https://www.inaturalist.org/observations/174000393	Limonium minutum (L.) Chaz.	ES	39.961	3.21252	2023-07-20	20	7	2023
https://www.inaturalist.org/observations/222630534	Limonium minutum (L.) Chaz.	ES	39.923	3.82479	2024-06-11	11	6	2024
https://www.inaturalist.org/observations/221536927	Limonium minutum (L.) Chaz.	ES	40.0507	3.82376	2024-05-09	9	5	2024
https://www.inaturalist.org/observations/221802214	Limonium minutum (L.) Chaz.	ES	39.9969	4.26605	2024-05-09	9	5	2024
https://www.inaturalist.org/observations/221487922	Limonium minutum (L.) Chaz.	ES	40.0506	4.10958	2024-05-27	27	5	2024
https://www.inaturalist.org/observations/211035213	Limonium minutum (L.) Chaz.	ES	39.576	3.38272	2024-04-28	28	4	2024
https://www.inaturalist.org/observations/211020571	Limonium minutum (L.) Chaz.	ES	39.5767	3.38446	2024-04-28	28	4	2024
https://www.inaturalist.org/observations/204133363	Limonium minutum (L.) Chaz.	ES	39.3509	3.18643	2024-03-26	26	3	2024
https://www.inaturalist.org/observations/201050392	Limonium minutum (L.) Chaz.	ES	40.0576	3.88421	2019-04-07	7	4	2019
https://www.inaturalist.org/observations/192059023	Limonium minutum (L.) Chaz.	ES	39.9317	3.82327	2023-03-29	29	3	2023
https://www.inaturalist.org/observations/113203866	Limonium minutum (L.) Chaz.	ES	39.9652	3.8334	2022-04-28	28	4	2022
https://www.inaturalist.org/observations/158502125	Limonium minutum (L.) Chaz.	ES	39.8336	4.19472	2023-04-29	29	4	2023
https://www.inaturalist.org/observations/158164424	Limonium minutum (L.) Chaz.	ES	39.8336	4.19462	2023-04-29	29	4	2023
https://www.inaturalist.org/observations/159601073	Limonium minutum (L.) Chaz.	ES	39.9242	3.82556	2023-05-01	1	5	2023
https://www.inaturalist.org/observations/158197147	Limonium minutum (L.) Chaz.	ES	39.8336	4.19453	2023-04-29	29	4	2023
https://www.inaturalist.org/observations/158162617	Limonium minutum (L.) Chaz.	ES	39.8298	4.21972	2023-04-29	29	4	2023
https://www.inaturalist.org/observations/152298755	Limonium minutum (L.) Chaz.	ES	39.3207	2.98693	2023-03-11	11	3	2023
https://www.inaturalist.org/observations/152841502	Limonium minutum (L.) Chaz.	ES	39.9968	4.25493	2021-08-05	5	8	2021
https://www.inaturalist.org/observations/93496924	Limonium minutum (L.) Chaz.	ES	39.5849	3.39203	2021-08-25	25	8	2021
https://www.inaturalist.org/observations/93496920	Limonium minutum (L.) Chaz.	ES	39.5769	3.39937	2021-08-25	25	8	2021
https://www.inaturalist.org/observations/69715263	Limonium minutum (L.) Chaz.	ES	39.9833	3.83053	2016-05-18	18	5	2016
https://www.inaturalist.org/observations/67785837	Limonium minutum (L.) Chaz.	ES	40.0241	4.19294	2017-05-18	18	5	2017
https://www.inaturalist.org/observations/71366135	Limonium minutum (L.) Chaz.	ES	39.9224	3.87687	2016-05-22	22	5	2016
https://www.inaturalist.org/observations/70731559	Limonium minutum (L.) Chaz.	ES	40.0492	3.83663	2016-05-20	20	5	2016
https://www.inaturalist.org/observations/39363456	Limonium minutum (L.) Chaz.	ES	39.8614	3.18829	2020-02-29	29	2	2020
https://www.inaturalist.org/observations/6858450	Limonium minutum (L.) Chaz.	ES	39.3473	3.18898	2017-02-27	27	2	2017
https://www.inaturalist.org/observations/165560532	Limonium narbonense Mill.	ES	42.2526	3.13616	2023-06-04	4	6	2023
https://www.inaturalist.org/observations/192468324	Limonium narbonense Mill.	ES	42.0401	3.19318	2023-11-28	28	11	2023
https://www.inaturalist.org/observations/135315445	Limonium narbonense Mill.	ES	39.3382	-0.319569	2022-08-25	25	8	2022
https://www.inaturalist.org/observations/176398229	Limonium narbonense Mill.	ES	41.2804	2.06433	2023-08-02	2	8	2023
https://www.inaturalist.org/observations/140629795	Limonium narbonense Mill.	ES	42.0459	3.19263	2022-10-28	28	10	2022
https://www.inaturalist.org/observations/192840563	Limonium narbonense Mill.	ES	42.0399	3.19368	2023-11-30	30	11	2023
https://www.inaturalist.org/observations/309917817	Limonium narbonense Mill.	ES	42.2316	3.10488	2025-08-29	29	8	2025
https://www.inaturalist.org/observations/329181610	Limonium narbonense Mill.	ES	40.1848	0.209648	2025-11-30	30	11	2025
https://www.inaturalist.org/observations/192706797	Limonium narbonense Mill.	ES	39.3379	-0.319718	2023-12-01	1	12	2023
https://www.inaturalist.org/observations/189881528	Limonium narbonense Mill.	ES	42.0184	3.19279	2023-10-28	28	10	2023
https://www.inaturalist.org/observations/121910089	Limonium narbonense Mill.	ES	42.2164	3.09792	2022-06-11	11	6	2022
https://www.inaturalist.org/observations/58691684	Limonium narbonense Mill.	ES	42.2031	3.10889	2020-09-05	5	9	2020
https://www.inaturalist.org/observations/75564232	Limonium oleifolium Mill.	ES	39.3474	3.005	2007-08-19	19	8	2007
https://www.inaturalist.org/observations/85667017	Limonium ovalifolium (Poir.) Kuntze	ES	36.5684	-6.21979	2021-05-28	28	5	2021
https://www.inaturalist.org/observations/121893612	Limonium ovalifolium (Poir.) Kuntze	ES	43.499	-3.61639	2022-06-15	15	6	2022
https://www.inaturalist.org/observations/165284897	Limonium ovalifolium (Poir.) Kuntze	ES	43.4989	-3.62225	2023-06-03	3	6	2023
https://www.inaturalist.org/observations/287125389	Limonium parvibracteatum Pignatti	ES	38.3607	-0.697646	2025-06-03	3	6	2025
https://www.inaturalist.org/observations/302647476	Limonium parvibracteatum Pignatti	ES	38.5537	-0.61077	2025-07-31	31	7	2025
https://www.inaturalist.org/observations/190065412	Limonium parvibracteatum Pignatti	ES	38.1981	-0.566019	2023-11-05	5	11	2023
https://www.inaturalist.org/observations/146843541	Limonium portopetranum Erben	ES	39.7442	3.43664	2009-04-11	11	4	2009
https://www.inaturalist.org/observations/268742293	Limonium pseudebusitanum Erben	ES	39.0962	1.59195	2025-04-05	5	4	2025
https://www.inaturalist.org/observations/267913570	Limonium pseudebusitanum Erben	ES	39.1147	1.5254	2025-03-31	31	3	2025
https://www.inaturalist.org/observations/267914908	Limonium pseudebusitanum Erben	ES	39.1167	1.53757	2025-03-31	31	3	2025
https://www.inaturalist.org/observations/267718067	Limonium pseudebusitanum Erben	ES	39.1095	1.51651	2025-03-30	30	3	2025
https://www.inaturalist.org/observations/51941773	Limonium rigualii M.B.Crespo & Erben	ES	38.7631	0.205393	2020-07-01	1	7	2020
https://www.inaturalist.org/observations/290630229	Limonium rigualii M.B.Crespo & Erben	ES	38.8321	0.142813	2025-06-17	17	6	2025
https://www.inaturalist.org/observations/70216772	Limonium rigualii M.B.Crespo & Erben	ES	38.7539	0.225365	2009-07-19	19	7	2009
https://www.inaturalist.org/observations/87047397	Limonium rigualii M.B.Crespo & Erben	ES	38.7537	0.225228	2021-07-14	14	7	2021
https://www.inaturalist.org/observations/249518752	Limonium rigualii M.B.Crespo & Erben	ES	38.8323	0.142538	2024-10-28	28	10	2024
https://www.inaturalist.org/observations/193817777	Limonium ruizii (Font Quer) Fern.Casas	ES	42.1813	-1.45809	2017-10-23	23	10	2017
https://www.inaturalist.org/observations/320885361	Limonium ruizii (Font Quer) Fern.Casas	ES	42.2104	-1.51338	2025-10-14	14	10	2025
https://www.inaturalist.org/observations/195738092	Limonium ruizii (Font Quer) Fern.Casas	ES	42.2087	-1.51484	2023-06-13	13	6	2023
https://www.inaturalist.org/observations/195738094	Limonium ruizii (Font Quer) Fern.Casas	ES	42.2091	-1.51446	2023-06-13	13	6	2023
https://www.inaturalist.org/observations/119434879	Limonium ruizii (Font Quer) Fern.Casas	ES	42.5088	-2.06532	2022-05-30	30	5	2022
https://www.inaturalist.org/observations/87718819	Limonium ruizii (Font Quer) Fern.Casas	ES	42.2109	-1.51554	2021-07-19	19	7	2021
https://www.inaturalist.org/observations/129166583	Limonium ruizii (Font Quer) Fern.Casas	ES	42.2635	-1.63806	2022-08-02	2	8	2022
https://www.inaturalist.org/observations/38187769	Limonium ruizii (Font Quer) Fern.Casas	ES	42.3136	-1.68194	2018-09-12	12	9	2018
https://www.inaturalist.org/observations/30693110	Limonium ruizii (Font Quer) Fern.Casas	ES	42.2071	-1.50541	2019-08-06	6	8	2019
https://www.inaturalist.org/observations/30692339	Limonium ruizii (Font Quer) Fern.Casas	ES	42.2047	-1.50099	2019-08-06	6	8	2019
https://www.inaturalist.org/observations/98712845	Limonium ruizii (Font Quer) Fern.Casas	ES	42.2012	-1.51375	2021-10-19	19	10	2021
https://www.inaturalist.org/observations/92485263	Limonium scopulorum M.B.Crespo & Lled�	ES	38.8174	0.166694	2021-08-25	25	8	2021
https://www.inaturalist.org/observations/249987780	Limonium scopulorum M.B.Crespo & Lled�	ES	38.8236	0.15868	2024-11-01	1	11	2024
https://www.inaturalist.org/observations/62328477	Limonium sinuatum (L.) Mill.	ES	36.7724	-2.23517	2011-04-25	25	4	2011
https://www.inaturalist.org/observations/217679181	Limonium sinuatum (L.) Mill.	ES	36.7533	-2.11242	2024-05-20	20	5	2024
https://www.inaturalist.org/observations/153219317	Limonium sinuatum (L.) Mill.	ES	36.849	-2.04548	2023-04-02	2	4	2023
https://www.inaturalist.org/observations/303150264	Limonium sinuatum (L.) Mill.	ES	36.7307	-2.20057	2010-05-17	17	5	2010
https://www.inaturalist.org/observations/296727485	Limonium sinuatum (L.) Mill.	ES	36.8094	-2.22191	2009-05-02	2	5	2009
https://www.inaturalist.org/observations/195349174	Limonium sinuatum (L.) Mill.	ES	36.8358	-2.01297	2008-05-16	16	5	2008
https://www.inaturalist.org/observations/212841342	Limonium sinuatum (L.) Mill.	ES	36.7362	-3.59334	2024-04-28	28	4	2024
https://www.inaturalist.org/observations/62347874	Limonium sinuatum (L.) Mill.	ES	36.7685	-2.09656	2011-04-24	24	4	2011
https://www.inaturalist.org/observations/195668431	Limonium sinuatum (L.) Mill.	ES	36.7653	-2.08753	2024-01-02	2	1	2024
https://www.inaturalist.org/observations/207924388	Limonium sinuatum (L.) Mill.	ES	36.759	-2.11135	2024-04-18	18	4	2024
https://www.inaturalist.org/observations/67138158	Limonium sinuatum (L.) Mill.	ES	36.7741	-2.07513	2006-08-14	14	8	2006
https://www.inaturalist.org/observations/177317143	Limonium sinuatum (L.) Mill.	ES	36.5189	-4.63784	2023-08-08	8	8	2023
https://www.inaturalist.org/observations/87115930	Limonium sinuatum (L.) Mill.	ES	37.496	-1.44283	2004-04-05	5	4	2004
https://www.inaturalist.org/observations/283211103	Limonium sinuatum (L.) Mill.	ES	36.7336	-2.20376	2010-05-17	17	5	2010
https://www.inaturalist.org/observations/265826066	Limonium sinuatum (L.) Mill.	ES	35.8958	-5.28218	2025-03-18	18	3	2025
https://www.inaturalist.org/observations/263793079	Limonium sinuatum (L.) Mill.	ES	37.1653	-1.82452	2006-04-13	13	4	2006
https://www.inaturalist.org/observations/220736632	Limonium sinuatum (L.) Mill.	ES	36.932	-1.94782	2020-03-10	10	3	2020
https://www.inaturalist.org/observations/62836226	Limonium sinuatum (L.) Mill.	ES	36.528	-6.31336	2014-08-06	6	8	2014
https://www.inaturalist.org/observations/191765739	Limonium sinuatum (L.) Mill.	ES	36.938	-1.94552	2010-04-01	1	4	2010
https://www.inaturalist.org/observations/155775372	Limonium sinuatum (L.) Mill.	ES	37.3845	-1.61378	2023-04-04	4	4	2023
https://www.inaturalist.org/observations/152758923	Limonium sinuatum (L.) Mill.	ES	36.7608	-2.8171	2023-03-28	28	3	2023
https://www.inaturalist.org/observations/72906037	Limonium sinuatum (L.) Mill.	ES	36.8049	-2.06222	2020-04-03	3	4	2020
https://www.inaturalist.org/observations/172668594	Limonium sinuatum (L.) Mill.	ES	36.7258	-2.16998	2023-05-28	28	5	2023
https://www.inaturalist.org/observations/123240439	Limonium sinuatum (L.) Mill.	ES	36.0883	-5.76632	2022-06-24	24	6	2022
https://www.inaturalist.org/observations/243439498	Limonium sinuatum (L.) Mill.	ES	36.6959	-2.76595	2024-04-18	18	4	2024
https://www.inaturalist.org/observations/85616198	Limonium sinuatum (L.) Mill.	ES	37.3462	-2.16258	2021-06-27	27	6	2021
https://www.inaturalist.org/observations/279156399	Limonium sinuatum (L.) Mill.	ES	36.7006	-2.65708	2025-05-04	4	5	2025
https://www.inaturalist.org/observations/116832885	Limonium sinuatum (L.) Mill.	ES	36.7872	-2.70762	2022-05-13	13	5	2022
https://www.inaturalist.org/observations/153238026	Limonium sinuatum (L.) Mill.	ES	36.6942	-2.77711	2023-03-22	22	3	2023
https://www.inaturalist.org/observations/153238007	Limonium sinuatum (L.) Mill.	ES	36.6942	-2.77711	2023-03-22	22	3	2023
https://www.inaturalist.org/observations/153238027	Limonium sinuatum (L.) Mill.	ES	36.6942	-2.77711	2023-03-22	22	3	2023
https://www.inaturalist.org/observations/116262254	Limonium sinuatum (L.) Mill.	ES	36.6938	-6.1108	2022-05-07	7	5	2022
https://www.inaturalist.org/observations/195353048	Limonium sinuatum (L.) Mill.	ES	36.8356	-2.01297	2008-05-16	16	5	2008
https://www.inaturalist.org/observations/268928303	Limonium sinuatum (L.) Mill.	ES	36.7253	-2.1698	2025-04-06	6	4	2025
https://www.inaturalist.org/observations/263788063	Limonium sinuatum (L.) Mill.	ES	36.7582	-2.22378	2006-04-14	14	4	2006
https://www.inaturalist.org/observations/72830828	Limonium sinuatum (L.) Mill.	ES	36.6844	-2.70095	2021-04-02	2	4	2021
https://www.inaturalist.org/observations/69102068	Limonium sinuatum (L.) Mill.	ES	36.6843	-2.69938	2019-04-11	11	4	2019
https://www.inaturalist.org/observations/152757707	Limonium sinuatum (L.) Mill.	ES	36.7607	-2.81699	2023-03-28	28	3	2023
https://www.inaturalist.org/observations/152862757	Limonium sinuatum (L.) Mill.	ES	36.7275	-2.63658	2023-03-30	30	3	2023
https://www.inaturalist.org/observations/243436573	Limonium sinuatum (L.) Mill.	ES	36.6966	-2.76834	2024-04-18	18	4	2024
https://www.inaturalist.org/observations/278389964	Limonium sinuatum (L.) Mill.	ES	36.8371	-2.32418	2025-05-03	3	5	2025
https://www.inaturalist.org/observations/231579193	Limonium sinuatum (L.) Mill.	ES	36.9533	-1.89934	2024-07-25	25	7	2024
https://www.inaturalist.org/observations/263787700	Limonium sinuatum (L.) Mill.	ES	36.7298	-2.16068	2006-04-14	14	4	2006
https://www.inaturalist.org/observations/196548164	Limonium sinuatum (L.) Mill.	ES	36.0874	-5.78466	2016-04-24	24	4	2016
https://www.inaturalist.org/observations/107577040	Limonium sinuatum (L.) Mill.	ES	36.7361	-2.20378	2022-02-27	27	2	2022
https://www.inaturalist.org/observations/107638018	Limonium sinuatum (L.) Mill.	ES	36.7285	-2.19284	2022-02-27	27	2	2022
https://www.inaturalist.org/observations/246378218	Limonium sinuatum (L.) Mill.	ES	36.6959	-2.67241	2024-05-16	16	5	2024
https://www.inaturalist.org/observations/300170136	Limonium sinuatum (L.) Mill.	ES	36.7286	-2.18979	2025-05-03	3	5	2025
https://www.inaturalist.org/observations/277393651	Limonium sinuatum (L.) Mill.	ES	36.3804	-5.21159	2025-05-01	1	5	2025
https://www.inaturalist.org/observations/265001969	Limonium sinuatum (L.) Mill.	ES	36.762	-2.22651	2022-12-24	24	12	2022
https://www.inaturalist.org/observations/218983535	Limonium sinuatum (L.) Mill.	ES	36.9543	-1.89947	2024-05-28	28	5	2024
https://www.inaturalist.org/observations/204724643	Limonium sinuatum (L.) Mill.	ES	36.7693	-2.11165	2024-03-26	26	3	2024
https://www.inaturalist.org/observations/248939222	Limonium sinuatum (L.) Mill.	ES	36.7397	-2.1381	2024-05-21	21	5	2024
https://www.inaturalist.org/observations/137506225	Limonium sinuatum (L.) Mill.	ES	36.8458	-2.07519	2022-10-04	4	10	2022
https://www.inaturalist.org/observations/192701481	Limonium sinuatum (L.) Mill.	ES	36.7767	-2.07282	2018-04-23	23	4	2018
https://www.inaturalist.org/observations/192733348	Limonium sinuatum (L.) Mill.	ES	36.7846	-2.11248	2018-04-15	15	4	2018
https://www.inaturalist.org/observations/189944349	Limonium sinuatum (L.) Mill.	ES	36.7335	-2.1599	2019-10-28	28	10	2019
https://www.inaturalist.org/observations/142597456	Limonium sinuatum (L.) Mill.	ES	36.7535	-2.21987	2022-11-19	19	11	2022
https://www.inaturalist.org/observations/92240823	Limonium sinuatum (L.) Mill.	ES	36.7288	-2.16268	2017-09-25	25	9	2017
https://www.inaturalist.org/observations/73338648	Limonium sinuatum (L.) Mill.	ES	36.7311	-2.20148	2018-04-20	20	4	2018
https://www.inaturalist.org/observations/303986037	Limonium sinuatum (L.) Mill.	ES	43.7147	-7.62474	2025-08-05	5	8	2025
https://www.inaturalist.org/observations/75054995	Limonium sinuatum (L.) Mill.	ES	36.8203	-2.05577	2021-04-24	24	4	2021
https://www.inaturalist.org/observations/270224390	Limonium sinuatum (L.) Mill.	ES	36.7419	-3.87996	2025-04-13	13	4	2025
https://www.inaturalist.org/observations/179720274	Limonium sinuatum (L.) Mill.	ES	37.2018	-1.81209	2023-08-22	22	8	2023
https://www.inaturalist.org/observations/117442900	Limonium sinuatum (L.) Mill.	ES	37.2326	-1.79632	2022-05-17	17	5	2022
https://www.inaturalist.org/observations/269458814	Limonium sinuatum (L.) Mill.	ES	36.742	-3.88035	2025-04-09	9	4	2025
https://www.inaturalist.org/observations/265041230	Limonium sinuatum (L.) Mill.	ES	36.7293	-2.80231	2025-03-12	12	3	2025
https://www.inaturalist.org/observations/263068594	Limonium sinuatum (L.) Mill.	ES	36.0029	-5.60954	2025-02-25	25	2	2025
https://www.inaturalist.org/observations/253395398	Limonium sinuatum (L.) Mill.	ES	37.0023	-2.79019	2024-11-28	28	11	2024
https://www.inaturalist.org/observations/297097153	Limonium sinuatum (L.) Mill.	ES	36.3899	-6.20738	2025-07-10	10	7	2025
https://www.inaturalist.org/observations/154612333	Limonium sinuatum (L.) Mill.	ES	36.6973	-2.70226	2023-04-12	12	4	2023
https://www.inaturalist.org/observations/92240541	Limonium sinuatum (L.) Mill.	ES	36.855	-2.00662	2017-09-23	23	9	2017
https://www.inaturalist.org/observations/37521888	Limonium sinuatum (L.) Mill.	ES	36.5248	-4.62873	2014-05-02	2	5	2014
https://www.inaturalist.org/observations/304034436	Limonium sinuatum (L.) Mill.	ES	36.7908	-2.10912	2025-08-05	5	8	2025
https://www.inaturalist.org/observations/278691853	Limonium sinuatum (L.) Mill.	ES	36.7475	-2.12153	2025-05-01	1	5	2025
https://www.inaturalist.org/observations/265160248	Limonium sinuatum (L.) Mill.	ES	36.7677	-2.2319	2025-03-13	13	3	2025
https://www.inaturalist.org/observations/205853276	Limonium sinuatum (L.) Mill.	ES	35.8954	-5.28212	2024-04-07	7	4	2024
https://www.inaturalist.org/observations/160770557	Limonium sinuatum (L.) Mill.	ES	36.6972	-2.76685	2023-05-09	9	5	2023
https://www.inaturalist.org/observations/222814761	Limonium sinuatum (L.) Mill.	ES	36.7004	-2.65714	2024-06-15	15	6	2024
https://www.inaturalist.org/observations/209231184	Limonium sinuatum (L.) Mill.	ES	36.8494	-2.0408	2024-04-25	25	4	2024
https://www.inaturalist.org/observations/151720803	Limonium sinuatum (L.) Mill.	ES	36.7365	-2.20595	2023-03-20	20	3	2023
https://www.inaturalist.org/observations/279283222	Limonium sinuatum (L.) Mill.	ES	36.757	-2.11375	2025-05-07	7	5	2025
https://www.inaturalist.org/observations/256494834	Limonium sinuatum (L.) Mill.	ES	36.7474	-2.12153	2024-12-28	28	12	2024
https://www.inaturalist.org/observations/208447551	Limonium sinuatum (L.) Mill.	ES	37.4618	-1.47554	2024-04-21	21	4	2024
https://www.inaturalist.org/observations/110276545	Limonium sinuatum (L.) Mill.	ES	36.7362	-3.59305	2022-04-03	3	4	2022
https://www.inaturalist.org/observations/179719859	Limonium sinuatum (L.) Mill.	ES	37.2046	-1.81108	2023-08-22	22	8	2023
https://www.inaturalist.org/observations/160712668	Limonium sinuatum (L.) Mill.	ES	36.7389	-2.13908	2023-05-09	9	5	2023
https://www.inaturalist.org/observations/155454381	Limonium sinuatum (L.) Mill.	ES	36.8054	-2.06395	2023-04-18	18	4	2023
https://www.inaturalist.org/observations/268621857	Limonium sinuatum (L.) Mill.	ES	36.756	-2.22208	2025-04-04	4	4	2025
https://www.inaturalist.org/observations/270976441	Limonium sinuatum (L.) Mill.	ES	37.2092	-1.80969	2025-04-17	17	4	2025
https://www.inaturalist.org/observations/267748338	Limonium sinuatum (L.) Mill.	ES	36.4745	-6.20895	2025-03-30	30	3	2025
https://www.inaturalist.org/observations/267920601	Limonium sinuatum (L.) Mill.	ES	36.7941	-2.0635	2025-03-31	31	3	2025
https://www.inaturalist.org/observations/230100485	Limonium sinuatum (L.) Mill.	ES	36.7682	-2.11035	2024-07-18	18	7	2024
https://www.inaturalist.org/observations/218841934	Limonium sinuatum (L.) Mill.	ES	37.0171	-1.87841	2024-05-27	27	5	2024
https://www.inaturalist.org/observations/218746668	Limonium sinuatum (L.) Mill.	ES	37.026	-1.8794	2024-05-27	27	5	2024
https://www.inaturalist.org/observations/199124551	Limonium sinuatum (L.) Mill.	ES	36.7405	-2.20968	2024-02-06	6	2	2024
https://www.inaturalist.org/observations/199004172	Limonium sinuatum (L.) Mill.	ES	36.7512	-2.21845	2024-02-06	6	2	2024
https://www.inaturalist.org/observations/199002887	Limonium sinuatum (L.) Mill.	ES	36.7478	-2.21586	2024-02-06	6	2	2024
https://www.inaturalist.org/observations/198895629	Limonium sinuatum (L.) Mill.	ES	36.7462	-2.21459	2024-02-06	6	2	2024
https://www.inaturalist.org/observations/160757059	Limonium sinuatum (L.) Mill.	ES	36.8601	-2.00687	2023-05-09	9	5	2023
https://www.inaturalist.org/observations/161253491	Limonium sinuatum (L.) Mill.	ES	37.2074	-1.81015	2023-05-12	12	5	2023
https://www.inaturalist.org/observations/159878965	Limonium sinuatum (L.) Mill.	ES	36.001	-5.60994	2023-05-05	5	5	2023
https://www.inaturalist.org/observations/153551420	Limonium sinuatum (L.) Mill.	ES	36.7691	-2.23171	2023-04-05	5	4	2023
https://www.inaturalist.org/observations/61688167	Limonium sinuatum (L.) Mill.	ES	36.0212	-5.56149	2016-04-11	11	4	2016
https://www.inaturalist.org/observations/24515360	Limonium sinuatum (L.) Mill.	ES	36.264	-6.08401	2019-05-04	4	5	2019
https://www.inaturalist.org/observations/271034172	Limonium sinuatum (L.) Mill.	ES	36.8348	-2.32139	2025-04-17	17	4	2025
https://www.inaturalist.org/observations/285053051	Limonium sinuatum (L.) Mill.	ES	37.2244	-1.80928	2025-05-28	28	5	2025
https://www.inaturalist.org/observations/122809676	Limonium sinuatum (L.) Mill.	ES	36.722	-2.1922	2022-06-21	21	6	2022
https://www.inaturalist.org/observations/256626519	Limonium sinuatum (L.) Mill.	ES	36.7613	-2.22495	2024-12-29	29	12	2024
https://www.inaturalist.org/observations/215014494	Limonium sinuatum (L.) Mill.	ES	36.7324	-2.14392	2018-05-04	4	5	2018
https://www.inaturalist.org/observations/215728940	Limonium sinuatum (L.) Mill.	ES	37.0221	-1.87943	2024-05-12	12	5	2024
https://www.inaturalist.org/observations/204746090	Limonium sinuatum (L.) Mill.	ES	36.7143	-2.66224	2024-03-31	31	3	2024
https://www.inaturalist.org/observations/160942059	Limonium sinuatum (L.) Mill.	ES	36.8601	-2.00701	2023-05-09	9	5	2023
https://www.inaturalist.org/observations/72686576	Limonium sinuatum (L.) Mill.	ES	36.254	-6.08071	2021-04-02	2	4	2021
https://www.inaturalist.org/observations/265282363	Limonium sinuatum (L.) Mill.	ES	36.8053	-2.06305	2025-03-14	14	3	2025
https://www.inaturalist.org/observations/264663250	Limonium sinuatum (L.) Mill.	ES	36.7575	-2.22323	2025-03-09	9	3	2025
https://www.inaturalist.org/observations/147536064	Limonium sinuatum (L.) Mill.	ES	36.7711	-2.1085	2023-01-28	28	1	2023
https://www.inaturalist.org/observations/208868995	Limonium sinuatum (L.) Mill.	ES	36.9633	-1.9	2024-04-23	23	4	2024
https://www.inaturalist.org/observations/333019863	Limonium sinuatum (L.) Mill.	ES	36.7628	-2.22481	2012-05-18	18	5	2012
https://www.inaturalist.org/observations/300170172	Limonium sinuatum (L.) Mill.	ES	36.7282	-2.19172	2025-05-03	3	5	2025
https://www.inaturalist.org/observations/294056813	Limonium sinuatum (L.) Mill.	ES	36.8518	-2.05275	2014-04-14	14	4	2014
https://www.inaturalist.org/observations/294886781	Limonium sinuatum (L.) Mill.	ES	36.8167	-2.25642	2009-04-05	5	4	2009
https://www.inaturalist.org/observations/293723015	Limonium sinuatum (L.) Mill.	ES	36.7666	-2.23174	2024-04-07	7	4	2024
https://www.inaturalist.org/observations/294643984	Limonium sinuatum (L.) Mill.	ES	36.0114	-5.60588	2025-07-02	2	7	2025
https://www.inaturalist.org/observations/293723228	Limonium sinuatum (L.) Mill.	ES	36.7666	-2.23178	2024-04-07	7	4	2024
https://www.inaturalist.org/observations/295674726	Limonium sinuatum (L.) Mill.	ES	36.6851	-2.69697	2025-07-05	5	7	2025
https://www.inaturalist.org/observations/293809907	Limonium sinuatum (L.) Mill.	ES	42.5397	-6.5907	2024-08-23	23	8	2024
https://www.inaturalist.org/observations/278023990	Limonium sinuatum (L.) Mill.	ES	37.1557	-6.87678	2025-05-03	3	5	2025
https://www.inaturalist.org/observations/284824929	Limonium sinuatum (L.) Mill.	ES	36.742	-3.88011	2025-05-28	28	5	2025
https://www.inaturalist.org/observations/282547995	Limonium sinuatum (L.) Mill.	ES	36.771	-4.30447	2025-05-17	17	5	2025
https://www.inaturalist.org/observations/282149318	Limonium sinuatum (L.) Mill.	ES	36.7758	-2.07251	2025-05-17	17	5	2025
https://www.inaturalist.org/observations/282441674	Limonium sinuatum (L.) Mill.	ES	36.751	-4.31289	2025-05-17	17	5	2025
https://www.inaturalist.org/observations/276944893	Limonium sinuatum (L.) Mill.	ES	36.6169	-4.49745	2025-04-29	29	4	2025
https://www.inaturalist.org/observations/274084027	Limonium sinuatum (L.) Mill.	ES	36.6686	-4.45441	2025-04-25	25	4	2025
https://www.inaturalist.org/observations/267509496	Limonium sinuatum (L.) Mill.	ES	36.7286	-2.19053	2025-03-28	28	3	2025
https://www.inaturalist.org/observations/267517794	Limonium sinuatum (L.) Mill.	ES	36.7252	-2.19429	2025-03-28	28	3	2025
https://www.inaturalist.org/observations/267491740	Limonium sinuatum (L.) Mill.	ES	36.771	-2.21118	2025-03-28	28	3	2025
https://www.inaturalist.org/observations/270278337	Limonium sinuatum (L.) Mill.	ES	36.226	-6.05852	2025-04-13	13	4	2025
https://www.inaturalist.org/observations/267564163	Limonium sinuatum (L.) Mill.	ES	36.7602	-2.2058	2025-03-28	28	3	2025
https://www.inaturalist.org/observations/264993639	Limonium sinuatum (L.) Mill.	ES	36.6921	-6.42245	2013-07-19	19	7	2013
https://www.inaturalist.org/observations/264993640	Limonium sinuatum (L.) Mill.	ES	36.6921	-6.42245	2013-07-19	19	7	2013
https://www.inaturalist.org/observations/264697204	Limonium sinuatum (L.) Mill.	ES	36.7565	-2.22249	2025-03-09	9	3	2025
https://www.inaturalist.org/observations/261359183	Limonium sinuatum (L.) Mill.	ES	36.7692	-2.23114	2021-05-14	14	5	2021
https://www.inaturalist.org/observations/261359237	Limonium sinuatum (L.) Mill.	ES	36.7221	-2.1917	2021-05-14	14	5	2021
https://www.inaturalist.org/observations/256507574	Limonium sinuatum (L.) Mill.	ES	36.7336	-2.14241	2024-12-28	28	12	2024
https://www.inaturalist.org/observations/257593770	Limonium sinuatum (L.) Mill.	ES	36.1811	-5.90433	2017-03-29	29	3	2017
https://www.inaturalist.org/observations/254109849	Limonium sinuatum (L.) Mill.	ES	36.7745	-2.11081	2004-03-31	31	3	2004
https://www.inaturalist.org/observations/251800475	Limonium sinuatum (L.) Mill.	ES	36.817	-2.43439	2024-11-15	15	11	2024
https://www.inaturalist.org/observations/237859267	Limonium sinuatum (L.) Mill.	ES	36.8168	-2.43453	2024-08-24	24	8	2024
https://www.inaturalist.org/observations/231481530	Limonium sinuatum (L.) Mill.	ES	36.7798	-2.23345	2017-04-15	15	4	2017
https://www.inaturalist.org/observations/202573516	Limonium sinuatum (L.) Mill.	ES	36.7328	-2.14421	2018-05-04	4	5	2018
https://www.inaturalist.org/observations/216579502	Limonium sinuatum (L.) Mill.	ES	36.7049	-2.65287	2024-05-18	18	5	2024
https://www.inaturalist.org/observations/217299266	Limonium sinuatum (L.) Mill.	ES	36.6912	-2.74338	2024-05-21	21	5	2024
https://www.inaturalist.org/observations/216895364	Limonium sinuatum (L.) Mill.	ES	36.6969	-2.70122	2024-05-18	18	5	2024
https://www.inaturalist.org/observations/217955605	Limonium sinuatum (L.) Mill.	ES	36.6913	-2.74332	2024-05-21	21	5	2024
https://www.inaturalist.org/observations/214442582	Limonium sinuatum (L.) Mill.	ES	36.7047	-2.65405	2024-05-08	8	5	2024
https://www.inaturalist.org/observations/206985812	Limonium sinuatum (L.) Mill.	ES	36.6973	-2.70239	2024-04-12	12	4	2024
https://www.inaturalist.org/observations/197240085	Limonium sinuatum (L.) Mill.	ES	36.5201	-4.64008	2023-12-29	29	12	2023
https://www.inaturalist.org/observations/176624117	Limonium sinuatum (L.) Mill.	ES	36.8092	-2.06073	2023-07-31	31	7	2023
https://www.inaturalist.org/observations/150643745	Limonium sinuatum (L.) Mill.	ES	36.7681	-2.11004	2023-03-08	8	3	2023
https://www.inaturalist.org/observations/189137333	Limonium sinuatum (L.) Mill.	ES	36.824	-2.09783	2023-10-22	22	10	2023
https://www.inaturalist.org/observations/182325496	Limonium sinuatum (L.) Mill.	ES	36.7298	-2.19	2023-09-05	5	9	2023
https://www.inaturalist.org/observations/176790099	Limonium sinuatum (L.) Mill.	ES	36.7224	-2.18458	2023-08-03	3	8	2023
https://www.inaturalist.org/observations/171737369	Limonium sinuatum (L.) Mill.	ES	36.6844	-2.7028	2023-07-07	7	7	2023
https://www.inaturalist.org/observations/166825804	Limonium sinuatum (L.) Mill.	ES	37.5792	-0.842443	2023-06-11	11	6	2023
https://www.inaturalist.org/observations/166661422	Limonium sinuatum (L.) Mill.	ES	36.6919	-2.77674	2023-06-10	10	6	2023
https://www.inaturalist.org/observations/162655693	Limonium sinuatum (L.) Mill.	ES	36.8562	-2.01494	2023-05-20	20	5	2023
https://www.inaturalist.org/observations/160548885	Limonium sinuatum (L.) Mill.	ES	36.8491	-2.04001	2022-04-15	15	4	2022
https://www.inaturalist.org/observations/160926049	Limonium sinuatum (L.) Mill.	ES	36.6842	-2.70171	2023-05-09	9	5	2023
https://www.inaturalist.org/observations/161116917	Limonium sinuatum (L.) Mill.	ES	36.6842	-2.70174	2023-05-09	9	5	2023
https://www.inaturalist.org/observations/157471426	Limonium sinuatum (L.) Mill.	ES	37.2117	-1.80874	2023-04-29	29	4	2023
https://www.inaturalist.org/observations/155297773	Limonium sinuatum (L.) Mill.	ES	36.5068	-4.64375	2023-04-17	17	4	2023
https://www.inaturalist.org/observations/156252255	Limonium sinuatum (L.) Mill.	ES	36.7419	-3.88006	2023-04-04	4	4	2023
https://www.inaturalist.org/observations/153436458	Limonium sinuatum (L.) Mill.	ES	36.726	-2.17621	2023-04-03	3	4	2023
https://www.inaturalist.org/observations/153905288	Limonium sinuatum (L.) Mill.	ES	36.7241	-2.19286	2023-04-06	6	4	2023
https://www.inaturalist.org/observations/153962115	Limonium sinuatum (L.) Mill.	ES	36.8355	-2.01266	2023-04-02	2	4	2023
https://www.inaturalist.org/observations/146423537	Limonium sinuatum (L.) Mill.	ES	36.7267	-2.16875	2023-01-12	12	1	2023
https://www.inaturalist.org/observations/143749281	Limonium sinuatum (L.) Mill.	ES	36.693	-2.77654	2022-06-03	3	6	2022
https://www.inaturalist.org/observations/118944758	Limonium sinuatum (L.) Mill.	ES	36.7533	-2.1113	2022-03-29	29	3	2022
https://www.inaturalist.org/observations/123281556	Limonium sinuatum (L.) Mill.	ES	36.087	-5.78482	2022-06-24	24	6	2022
https://www.inaturalist.org/observations/119309167	Limonium sinuatum (L.) Mill.	ES	36.7575	-2.22403	2022-04-30	30	4	2022
https://www.inaturalist.org/observations/118006550	Limonium sinuatum (L.) Mill.	ES	36.1975	-6.045	2022-05-20	20	5	2022
https://www.inaturalist.org/observations/80509512	Limonium sinuatum (L.) Mill.	ES	36.3803	-5.21167	2021-05-27	27	5	2021
https://www.inaturalist.org/observations/93124915	Limonium sinuatum (L.) Mill.	ES	36.7248	-2.19097	2021-08-31	31	8	2021
https://www.inaturalist.org/observations/36497984	Limonium sinuatum (L.) Mill.	ES	36.7609	-2.18855	1998-04-02	2	4	1998
https://www.inaturalist.org/observations/43986924	Limonium sinuatum (L.) Mill.	ES	36.1127	-5.82966	2006-07-10	10	7	2006
https://www.inaturalist.org/observations/52777939	Limonium sinuatum (L.) Mill.	ES	36.7341	-2.15765	2020-07-08	8	7	2020
https://www.inaturalist.org/observations/79301374	Limonium sinuatum (L.) Mill.	ES	36.7223	-2.19339	2020-08-01	1	8	2020
https://www.inaturalist.org/observations/52711448	Limonium sinuatum (L.) Mill.	ES	36.7658	-2.0896	2020-07-06	6	7	2020
https://www.inaturalist.org/observations/52777949	Limonium sinuatum (L.) Mill.	ES	36.7298	-2.16066	2020-07-08	8	7	2020
https://www.inaturalist.org/observations/88313936	Limonium sinuatum (L.) Mill.	ES	36.2561	-6.08061	2021-07-23	23	7	2021
https://www.inaturalist.org/observations/79668140	Limonium sinuatum (L.) Mill.	ES	37.589	-0.841097	2021-05-21	21	5	2021
https://www.inaturalist.org/observations/75024894	Limonium sinuatum (L.) Mill.	ES	36.8048	-2.0774	2021-04-24	24	4	2021
https://www.inaturalist.org/observations/69326363	Limonium sinuatum (L.) Mill.	ES	36.7422	-3.8793	2020-05-12	12	5	2020
https://www.inaturalist.org/observations/68650145	Limonium sinuatum (L.) Mill.	ES	36.5069	-4.63997	2019-09-30	30	9	2019
https://www.inaturalist.org/observations/31974900	Limonium sinuatum (L.) Mill.	ES	36.7419	-3.8807	2019-04-14	14	4	2019
https://www.inaturalist.org/observations/118897372	Limonium sinuatum subsp. sinuatum	ES	36.768	-2.23286	2022-05-27	27	5	2022
https://www.inaturalist.org/observations/109840299	Limonium sinuatum subsp. sinuatum	ES	36.5283	-6.31632	2006-04-12	12	4	2006
https://www.inaturalist.org/observations/202560600	Limonium sinuatum subsp. sinuatum	ES	41.2726	1.97514	2024-03-15	15	3	2024
https://www.inaturalist.org/observations/162301259	Limonium sinuatum subsp. sinuatum	ES	41.2726	1.97477	2023-05-18	18	5	2023
https://www.inaturalist.org/observations/210402040	Limonium stenophyllum Erben	ES	41.4159	-0.152417	2024-04-21	21	4	2024
https://www.inaturalist.org/observations/272662321	Limonium tabernense Erben	ES	37.0149	-2.44994	2025-04-24	24	4	2025
https://www.inaturalist.org/observations/285544419	Limonium tabernense Erben	ES	37.0084	-2.45207	2025-05-31	31	5	2025
https://www.inaturalist.org/observations/69102242	Limonium tabernense Erben	ES	37.0163	-2.44022	2015-01-16	16	1	2015
https://www.inaturalist.org/observations/160579935	Limonium tabernense Erben	ES	37.0108	-2.45175	2023-04-05	5	4	2023
https://www.inaturalist.org/observations/271826356	Limonium tabernense Erben	ES	37.0084	-2.45555	2025-03-18	18	3	2025
https://www.inaturalist.org/observations/260272567	Limonium tabernense Erben	ES	37.0078	-2.4532	2025-02-01	1	2	2025
https://www.inaturalist.org/observations/272685051	Limonium tabernense Erben	ES	37.017	-2.44789	2025-04-24	24	4	2025
https://www.inaturalist.org/observations/264534161	Limonium tabernense Erben	ES	37.0083	-2.45554	2025-03-08	8	3	2025
https://www.inaturalist.org/observations/260304770	Limonium tabernense Erben	ES	37.0077	-2.45325	2025-02-01	1	2	2025
https://www.inaturalist.org/observations/74918836	Limonium tabernense Erben	ES	37.0166	-2.44813	2021-04-23	23	4	2021
https://www.inaturalist.org/observations/274630646	Limonium tabernense Erben	ES	37.017	-2.448	2025-04-24	24	4	2025
https://www.inaturalist.org/observations/268087736	Limonium tabernense Erben	ES	37.0177	-2.4516	2025-04-01	1	4	2025
https://www.inaturalist.org/observations/280257263	Limonium tabernense Erben	ES	37.0264	-2.43541	2025-05-11	11	5	2025
https://www.inaturalist.org/observations/256743723	Limonium tabernense Erben	ES	37.0265	-2.43705	2024-12-30	30	12	2024
https://www.inaturalist.org/observations/281174735	Limonium tabernense Erben	ES	37.0092	-2.45685	2025-05-14	14	5	2025
https://www.inaturalist.org/observations/274635533	Limonium tabernense Erben	ES	37.0168	-2.4486	2025-04-24	24	4	2025
https://www.inaturalist.org/observations/266963459	Limonium tabernense Erben	ES	37.0103	-2.4565	2025-03-25	25	3	2025
https://www.inaturalist.org/observations/252069131	Limonium tabernense Erben	ES	37.0088	-2.45648	2024-11-17	17	11	2024
https://www.inaturalist.org/observations/154468355	Limonium tabernense Erben	ES	37.0162	-2.46358	2023-04-08	8	4	2023
https://www.inaturalist.org/observations/211439974	Limonium tabernense Erben	ES	37.0086	-2.45627	2024-04-27	27	4	2024
https://www.inaturalist.org/observations/211437788	Limonium tabernense Erben	ES	36.9673	-2.46601	2024-04-27	27	4	2024
https://www.inaturalist.org/observations/151815273	Limonium tabernense Erben	ES	37.0079	-2.4558	2023-03-19	19	3	2023
https://www.inaturalist.org/observations/163110448	Limonium tabernense Erben	ES	37.0165	-2.42342	2023-05-21	21	5	2023
https://www.inaturalist.org/observations/163110519	Limonium tabernense Erben	ES	37.0165	-2.42344	2023-05-21	21	5	2023
https://www.inaturalist.org/observations/163102617	Limonium tabernense Erben	ES	37.017	-2.42479	2023-05-21	21	5	2023
https://www.inaturalist.org/observations/163110256	Limonium tabernense Erben	ES	37.0165	-2.42353	2023-05-21	21	5	2023
https://www.inaturalist.org/observations/154480653	Limonium tabernense Erben	ES	36.9672	-2.46603	2023-04-08	8	4	2023
https://www.inaturalist.org/observations/163195077	Limonium tabernense Erben	ES	37.0161	-2.42317	2023-05-21	21	5	2023
https://www.inaturalist.org/observations/163110318	Limonium tabernense Erben	ES	37.0166	-2.42382	2023-05-21	21	5	2023
https://www.inaturalist.org/observations/163195183	Limonium tabernense Erben	ES	37.0168	-2.42447	2023-05-21	21	5	2023
https://www.inaturalist.org/observations/163194997	Limonium tabernense Erben	ES	37.0159	-2.42311	2023-05-21	21	5	2023
https://www.inaturalist.org/observations/154079583	Limonium tabernense Erben	ES	37.0103	-2.44679	2023-04-05	5	4	2023
https://www.inaturalist.org/observations/152768812	Limonium tabernense Erben	ES	37.0392	-2.44574	2023-03-26	26	3	2023
https://www.inaturalist.org/observations/116333680	Limonium thiniense Erben	ES	38.1856	-0.786167	2022-04-26	26	4	2022
https://www.inaturalist.org/observations/250894204	Limonium toletanum Erben	ES	39.9888	-3.6052	2024-11-08	8	11	2024
https://www.inaturalist.org/observations/250894962	Limonium toletanum Erben	ES	39.9889	-3.6054	2024-11-08	8	11	2024
https://www.inaturalist.org/observations/250894310	Limonium toletanum Erben	ES	39.9897	-3.60682	2024-11-08	8	11	2024
https://www.inaturalist.org/observations/250894189	Limonium toletanum Erben	ES	39.9888	-3.60518	2024-11-08	8	11	2024
https://www.inaturalist.org/observations/251364183	Limonium toletanum Erben	ES	39.99	-3.5944	2024-11-08	8	11	2024
https://www.inaturalist.org/observations/250894085	Limonium toletanum Erben	ES	39.9886	-3.60357	2024-11-08	8	11	2024
https://www.inaturalist.org/observations/250922255	Limonium toletanum Erben	ES	39.9888	-3.60518	2024-11-08	8	11	2024
https://www.inaturalist.org/observations/191461039	Limonium toletanum Erben	ES	39.9218	-3.68358	2023-11-17	17	11	2023
https://www.inaturalist.org/observations/180849694	Limonium toletanum Erben	ES	39.9257	-3.67399	2008-08-07	7	8	2008
https://www.inaturalist.org/observations/185261791	Limonium tournefortii (Boiss.) Erben	ES	39.9886	-3.61152	2023-09-28	28	9	2023
https://www.inaturalist.org/observations/62133115	Limonium tournefortii (Boiss.) Erben	ES	39.9886	-3.61151	2020-10-09	9	10	2020
https://www.inaturalist.org/observations/250896308	Limonium tournefortii (Boiss.) Erben	ES	39.9896	-3.60894	2024-11-08	8	11	2024
https://www.inaturalist.org/observations/250897487	Limonium tournefortii (Boiss.) Erben	ES	39.9884	-3.61462	2024-11-08	8	11	2024
https://www.inaturalist.org/observations/185261884	Limonium tournefortii (Boiss.) Erben	ES	39.9886	-3.61159	2023-09-28	28	9	2023
https://www.inaturalist.org/observations/250897307	Limonium tournefortii (Boiss.) Erben	ES	39.9883	-3.61465	2024-11-08	8	11	2024
https://www.inaturalist.org/observations/250897235	Limonium tournefortii (Boiss.) Erben	ES	39.9885	-3.61469	2024-11-08	8	11	2024
https://www.inaturalist.org/observations/322556121	Limonium tournefortii (Boiss.) Erben	ES	39.9901	-3.608	2025-10-23	23	10	2025
https://www.inaturalist.org/observations/251363419	Limonium tournefortii (Boiss.) Erben	ES	39.9885	-3.59029	2024-11-08	8	11	2024
https://www.inaturalist.org/observations/250924765	Limonium tournefortii (Boiss.) Erben	ES	39.9884	-3.61467	2024-11-08	8	11	2024
https://www.inaturalist.org/observations/196931356	Limonium tremolsii (Rouy) Erben	ES	41.9593	3.23163	2021-12-03	3	12	2021
https://www.inaturalist.org/observations/178380246	Limonium tremolsii (Rouy) Erben	ES	42.3193	3.3203	2023-08-03	3	8	2023
https://www.inaturalist.org/observations/201911300	Limonium tremolsii (Rouy) Erben	ES	42.1031	3.18008	2024-03-10	10	3	2024
https://www.inaturalist.org/observations/69102331	Limonium ugijarense Erben	ES	36.8492	-2.0398	2011-10-07	7	10	2011
https://www.inaturalist.org/observations/257040236	Limonium viciosoi (Pau) Erben	ES	41.3596	-1.64334	2024-12-28	28	12	2024
https://www.inaturalist.org/observations/257040235	Limonium viciosoi (Pau) Erben	ES	41.3597	-1.64331	2024-12-28	28	12	2024
https://www.inaturalist.org/observations/200022292	Limonium virgatum (Willd.) Fourr.	ES	40.7244	0.851426	2024-02-20	20	2	2024
https://www.inaturalist.org/observations/136038596	Limonium virgatum (Willd.) Fourr.	ES	39.909	4.05451	2022-09-17	17	9	2022
https://www.inaturalist.org/observations/229118810	Limonium virgatum (Willd.) Fourr.	ES	39.3132	2.99281	2024-07-10	10	7	2024
https://www.inaturalist.org/observations/192971846	Limonium virgatum (Willd.) Fourr.	ES	41.9697	3.22753	2023-11-18	18	11	2023
https://www.inaturalist.org/observations/252297208	Limonium virgatum (Willd.) Fourr.	ES	38.6867	0.13312	2024-08-15	15	8	2024
https://www.inaturalist.org/observations/181189008	Limonium virgatum (Willd.) Fourr.	ES	41.1282	1.35527	2023-08-30	30	8	2023
https://www.inaturalist.org/observations/326981198	Limonium virgatum (Willd.) Fourr.	ES	39.3253	2.98842	2016-12-17	17	12	2016
https://www.inaturalist.org/observations/259335069	Limonium virgatum (Willd.) Fourr.	ES	39.9299	3.09512	2022-04-20	20	4	2022
https://www.inaturalist.org/observations/168081519	Limonium virgatum (Willd.) Fourr.	ES	40.8666	0.791936	2023-06-18	18	6	2023
https://www.inaturalist.org/observations/228130425	Limonium virgatum (Willd.) Fourr.	ES	40.0353	4.16757	2024-07-07	7	7	2024
https://www.inaturalist.org/observations/73602312	Limonium virgatum (Willd.) Fourr.	ES	38.6406	0.065633	2021-04-11	11	4	2021
https://www.inaturalist.org/observations/229123369	Limonium virgatum (Willd.) Fourr.	ES	39.7607	3.16796	2024-07-13	13	7	2024
https://www.inaturalist.org/observations/280571327	Limonium virgatum (Willd.) Fourr.	ES	40.0517	3.97742	2025-05-12	12	5	2025
https://www.inaturalist.org/observations/244941569	Limonium virgatum (Willd.) Fourr.	ES	42.3386	3.26414	2024-09-28	28	9	2024
https://www.inaturalist.org/observations/270148830	Limonium virgatum (Willd.) Fourr.	ES	39.8108	3.11199	2025-04-13	13	4	2025
https://www.inaturalist.org/observations/256753749	Limonium virgatum (Willd.) Fourr.	ES	40.2599	0.304123	2024-07-13	13	7	2024
https://www.inaturalist.org/observations/299150698	Limonium virgatum (Willd.) Fourr.	ES	39.7007	2.55383	2025-07-19	19	7	2025
https://www.inaturalist.org/observations/229486971	Limonium virgatum (Willd.) Fourr.	ES	39.7587	3.17067	2024-07-14	14	7	2024
https://www.inaturalist.org/observations/225790958	Limonium virgatum (Willd.) Fourr.	ES	39.7663	3.15662	2024-06-28	28	6	2024
https://www.inaturalist.org/observations/100389547	Limonium virgatum (Willd.) Fourr.	ES	42.3508	3.18525	2019-05-22	22	5	2019
https://www.inaturalist.org/observations/91391624	Limonium virgatum (Willd.) Fourr.	ES	39.3487	-0.316375	2021-08-16	16	8	2021
https://www.inaturalist.org/observations/332019933	Limonium virgatum (Willd.) Fourr.	ES	39.2751	3.04283	2025-12-25	25	12	2025
https://www.inaturalist.org/observations/281095050	Limonium virgatum (Willd.) Fourr.	ES	40.051	3.9771	2025-05-14	14	5	2025
https://www.inaturalist.org/observations/244181077	Limonium virgatum (Willd.) Fourr.	ES	40.0513	3.97674	2024-09-26	26	9	2024
https://www.inaturalist.org/observations/230705268	Limonium virgatum (Willd.) Fourr.	ES	39.9236	3.85184	2024-07-21	21	7	2024
https://www.inaturalist.org/observations/100389664	Limonium virgatum (Willd.) Fourr.	ES	42.3274	3.29778	2019-05-24	24	5	2019
https://www.inaturalist.org/observations/100389616	Limonium virgatum (Willd.) Fourr.	ES	42.3276	3.29752	2019-05-24	24	5	2019
https://www.inaturalist.org/observations/139870916	Limonium virgatum (Willd.) Fourr.	ES	39.9175	4.28579	2022-10-17	17	10	2022
https://www.inaturalist.org/observations/322076276	Limonium virgatum (Willd.) Fourr.	ES	40.0093	4.20057	2025-10-19	19	10	2025
https://www.inaturalist.org/observations/310955591	Limonium virgatum (Willd.) Fourr.	ES	40.062	4.13293	2025-07-28	28	7	2025
https://www.inaturalist.org/observations/243574444	Limonium virgatum (Willd.) Fourr.	ES	40.011	3.79566	2024-09-23	23	9	2024
https://www.inaturalist.org/observations/166385199	Limonium virgatum (Willd.) Fourr.	ES	42.3192	3.31273	2023-06-09	9	6	2023
https://www.inaturalist.org/observations/273623635	Limonium virgatum (Willd.) Fourr.	ES	39.9197	3.05708	2025-04-19	19	4	2025
https://www.inaturalist.org/observations/262811293	Limonium virgatum (Willd.) Fourr.	ES	39.7254	3.45321	2025-02-23	23	2	2025
https://www.inaturalist.org/observations/247615548	Limonium virgatum (Willd.) Fourr.	ES	39.3757	3.23976	2024-10-16	16	10	2024
https://www.inaturalist.org/observations/139101735	Limonium virgatum (Willd.) Fourr.	ES	39.7747	3.33272	2022-10-17	17	10	2022
https://www.inaturalist.org/observations/303124580	Limonium virgatum (Willd.) Fourr.	ES	39.8153	4.28596	2025-08-02	2	8	2025
https://www.inaturalist.org/observations/269139781	Limonium virgatum (Willd.) Fourr.	ES	39.0994	1.4661	2025-04-07	7	4	2025
https://www.inaturalist.org/observations/227553797	Limonium virgatum (Willd.) Fourr.	ES	42.3856	3.16271	2024-07-06	6	7	2024
https://www.inaturalist.org/observations/218713923	Limonium virgatum (Willd.) Fourr.	ES	39.8626	3.09559	2024-05-27	27	5	2024
https://www.inaturalist.org/observations/206079128	Limonium virgatum (Willd.) Fourr.	ES	39.9173	4.03294	2024-04-08	8	4	2024
https://www.inaturalist.org/observations/138235539	Limonium virgatum (Willd.) Fourr.	ES	42.3296	3.24958	2022-10-10	10	10	2022
https://www.inaturalist.org/observations/187344419	Limonium virgatum (Willd.) Fourr.	ES	39.6791	2.4946	2023-10-12	12	10	2023
https://www.inaturalist.org/observations/185414880	Limonium virgatum (Willd.) Fourr.	ES	39.957	3.83096	2023-09-29	29	9	2023
https://www.inaturalist.org/observations/140305492	Limonium virgatum (Willd.) Fourr.	ES	39.8623	3.09596	2022-10-14	14	10	2022
https://www.inaturalist.org/observations/140291867	Limonium virgatum (Willd.) Fourr.	ES	39.8622	3.09607	2022-10-14	14	10	2022
https://www.inaturalist.org/observations/140246078	Limonium virgatum (Willd.) Fourr.	ES	39.9946	4.22942	2022-10-18	18	10	2022
https://www.inaturalist.org/observations/139547806	Limonium virgatum (Willd.) Fourr.	ES	42.3274	3.29497	2022-09-20	20	9	2022
https://www.inaturalist.org/observations/133764809	Limonium virgatum (Willd.) Fourr.	ES	39.1858	-0.216788	2022-09-05	5	9	2022
https://www.inaturalist.org/observations/309304592	Limonium virgatum (Willd.) Fourr.	ES	39.9579	4.26482	2025-08-26	26	8	2025
https://www.inaturalist.org/observations/308402467	Limonium virgatum (Willd.) Fourr.	ES	39.9245	3.84689	2025-08-21	21	8	2025
https://www.inaturalist.org/observations/180115882	Limonium virgatum (Willd.) Fourr.	ES	38.6624	1.51545	2023-08-25	25	8	2023
https://www.inaturalist.org/observations/140304894	Limonium virgatum (Willd.) Fourr.	ES	39.8621	3.09603	2022-10-14	14	10	2022
https://www.inaturalist.org/observations/134265651	Limonium virgatum (Willd.) Fourr.	ES	39.7962	3.10426	2022-09-06	6	9	2022
https://www.inaturalist.org/observations/320123566	Limonium virgatum (Willd.) Fourr.	ES	39.3794	3.24156	2025-10-11	11	10	2025
https://www.inaturalist.org/observations/298375184	Limonium virgatum (Willd.) Fourr.	ES	39.3103	3.01458	2025-07-16	16	7	2025
https://www.inaturalist.org/observations/325079546	Limonium virgatum (Willd.) Fourr.	ES	39.8197	3.11083	2025-10-19	19	10	2025
https://www.inaturalist.org/observations/253522349	Limonium virgatum (Willd.) Fourr.	ES	38.647	0.06968	2024-07-19	19	7	2024
https://www.inaturalist.org/observations/321813560	Limonium virgatum (Willd.) Fourr.	ES	39.7206	3.45618	2025-10-19	19	10	2025
https://www.inaturalist.org/observations/321888284	Limonium virgatum (Willd.) Fourr.	ES	39.3153	2.99111	2025-10-12	12	10	2025
https://www.inaturalist.org/observations/280564307	Limonium virgatum (Willd.) Fourr.	ES	40.0511	3.97718	2025-05-12	12	5	2025
https://www.inaturalist.org/observations/288719843	Limonium virgatum (Willd.) Fourr.	ES	40.8606	0.781756	2025-06-03	3	6	2025
https://www.inaturalist.org/observations/286730298	Limonium virgatum (Willd.) Fourr.	ES	40.8606	0.781768	2025-06-03	3	6	2025
https://www.inaturalist.org/observations/286912046	Limonium virgatum (Willd.) Fourr.	ES	40.8606	0.781756	2025-06-03	3	6	2025
https://www.inaturalist.org/observations/285812098	Limonium virgatum (Willd.) Fourr.	ES	39.8221	4.23051	2025-05-20	20	5	2025
https://www.inaturalist.org/observations/219078445	Limonium virgatum (Willd.) Fourr.	ES	39.8149	4.28323	2024-05-29	29	5	2024
https://www.inaturalist.org/observations/268340868	Limonium virgatum (Willd.) Fourr.	ES	39.3462	2.98402	2025-03-31	31	3	2025
https://www.inaturalist.org/observations/247095413	Limonium virgatum (Willd.) Fourr.	ES	40.0888	4.09116	2024-10-07	7	10	2024
https://www.inaturalist.org/observations/261833760	Limonium virgatum (Willd.) Fourr.	ES	39.537	2.70943	2025-02-16	16	2	2025
https://www.inaturalist.org/observations/246377055	Limonium virgatum (Willd.) Fourr.	ES	39.7962	3.10425	2024-10-08	8	10	2024
https://www.inaturalist.org/observations/147757696	Limonium virgatum (Willd.) Fourr.	ES	38.6436	0.062348	2023-01-20	20	1	2023
https://www.inaturalist.org/observations/143640005	Limonium virgatum (Willd.) Fourr.	ES	38.6623	0.088185	2022-11-30	30	11	2022
https://www.inaturalist.org/observations/147265662	Limonium virgatum (Willd.) Fourr.	ES	38.6626	0.088148	2023-01-10	10	1	2023
https://www.inaturalist.org/observations/232131425	Limonium virgatum (Willd.) Fourr.	ES	39.9247	3.83799	2024-07-27	27	7	2024
https://www.inaturalist.org/observations/167956288	Limonium virgatum (Willd.) Fourr.	ES	39.5321	2.58932	2023-06-16	16	6	2023
https://www.inaturalist.org/observations/232546546	Limonium virgatum (Willd.) Fourr.	ES	39.9379	3.95844	2024-07-29	29	7	2024
https://www.inaturalist.org/observations/228003876	Limonium virgatum (Willd.) Fourr.	ES	39.354	3.18765	2024-07-08	8	7	2024
https://www.inaturalist.org/observations/174476689	Limonium virgatum (Willd.) Fourr.	ES	39.7539	3.18483	2023-07-23	23	7	2023
https://www.inaturalist.org/observations/222735311	Limonium virgatum (Willd.) Fourr.	ES	39.9762	3.8816	2024-06-11	11	6	2024
https://www.inaturalist.org/observations/201303263	Limonium virgatum (Willd.) Fourr.	ES	42.3193	3.32125	2024-03-04	4	3	2024
https://www.inaturalist.org/observations/168774172	Limonium virgatum (Willd.) Fourr.	ES	38.7636	1.43547	2023-06-21	21	6	2023
https://www.inaturalist.org/observations/129391171	Limonium virgatum (Willd.) Fourr.	ES	42.3468	3.21267	2022-08-04	4	8	2022
https://www.inaturalist.org/observations/129330451	Limonium virgatum (Willd.) Fourr.	ES	39.5641	2.65584	2022-08-03	3	8	2022
https://www.inaturalist.org/observations/105600162	Limonium virgatum (Willd.) Fourr.	ES	39.9615	4.26217	2021-10-03	3	10	2021
https://www.inaturalist.org/observations/308066492	Limonium vulgare Mill.	ES	42.5744	-9.03933	2025-06-03	3	6	2025
https://www.inaturalist.org/observations/99772888	Limonium vulgare Mill.	ES	42.2073	3.10462	2021-10-30	30	10	2021
https://www.inaturalist.org/observations/128771938	Limonium vulgare Mill.	ES	43.7049	-7.85762	2022-07-31	31	7	2022
https://www.inaturalist.org/observations/87973680	Limonium vulgare Mill.	ES	43.2982	-8.67031	2021-07-21	21	7	2021
https://www.inaturalist.org/observations/226383317	Limonium vulgare Mill.	ES	43.3456	-3.11634	2024-07-01	1	7	2024
https://www.inaturalist.org/observations/90515140	Limonium vulgare Mill.	ES	42.2595	3.14824	2021-08-07	7	8	2021
https://www.inaturalist.org/observations/55948174	Limonium vulgare Mill.	ES	42.5724	-9.03863	2020-08-09	9	8	2020
https://www.inaturalist.org/observations/174336218	Limonium vulgare Mill.	ES	42.8218	-9.09426	2023-07-22	22	7	2023
https://www.inaturalist.org/observations/226849663	Limonium vulgare Mill.	ES	43.2981	-8.66362	2024-07-02	2	7	2024
https://www.inaturalist.org/observations/232904769	Limonium vulgare Mill.	ES	42.7871	-9.06361	2024-07-31	31	7	2024
https://www.inaturalist.org/observations/226849670	Limonium vulgare Mill.	ES	43.2979	-8.66354	2024-07-02	2	7	2024
https://www.inaturalist.org/observations/129011846	Limonium vulgare Mill.	ES	41.1138	1.26825	2022-08-01	1	8	2022
https://www.inaturalist.org/observations/304419526	Limonium articulatum (Loisel.) Kuntze	FR	41.4337	9.11658	2004-10-24	24	10	2004
https://www.inaturalist.org/observations/103589523	Limonium articulatum (Loisel.) Kuntze	FR	42.2358	8.55591	2021-07-05	5	7	2021
https://www.inaturalist.org/observations/112193976	Limonium articulatum (Loisel.) Kuntze	FR	41.4648	9.02517	2022-04-20	20	4	2022
https://www.inaturalist.org/observations/243042289	Limonium articulatum (Loisel.) Kuntze	FR	42.2828	8.68471	2024-09-20	20	9	2024
https://www.inaturalist.org/observations/14969008	Limonium articulatum (Loisel.) Kuntze	FR	41.9018	8.61511	2018-07-30	30	7	2018
https://www.inaturalist.org/observations/322262336	Limonium articulatum (Loisel.) Kuntze	FR	41.8973	8.61123	2025-10-21	21	10	2025
https://www.inaturalist.org/observations/164378403	Limonium auriculae-ursifolium (Pourr.) Druce	FR	43.0873	3.08595	2023-05-29	29	5	2023
https://www.inaturalist.org/observations/293719716	Limonium auriculae-ursifolium (Pourr.) Druce	FR	47.5226	-3.15282	2025-06-23	23	6	2025
https://www.inaturalist.org/observations/179853905	Limonium auriculae-ursifolium (Pourr.) Druce	FR	47.237	-2.17687	2023-08-23	23	8	2023
https://www.inaturalist.org/observations/312193446	Limonium auriculae-ursifolium (Pourr.) Druce	FR	43.0721	3.08485	2025-09-07	7	9	2025
https://www.inaturalist.org/observations/140238608	Limonium auriculae-ursifolium (Pourr.) Druce	FR	43.0495	3.06962	2022-10-25	25	10	2022
https://www.inaturalist.org/observations/47159484	Limonium auriculae-ursifolium (Pourr.) Druce	FR	43.0507	3.06659	2020-05-23	23	5	2020
https://www.inaturalist.org/observations/317942692	Limonium auriculae-ursifolium (Pourr.) Druce	FR	43.1194	3.11555	2025-06-27	27	6	2025
https://www.inaturalist.org/observations/47170022	Limonium auriculae-ursifolium (Pourr.) Druce	FR	43.0508	3.07222	2020-05-23	23	5	2020
https://www.inaturalist.org/observations/244493459	Limonium auriculae-ursifolium (Pourr.) Druce	FR	43.1136	3.12585	2024-09-28	28	9	2024
https://www.inaturalist.org/observations/300788234	Limonium auriculae-ursifolium (Pourr.) Druce	FR	47.3111	-2.50443	2025-07-15	15	7	2025
https://www.inaturalist.org/observations/216272746	Limonium auriculae-ursifolium (Pourr.) Druce	FR	42.9905	3.04866	2021-06-12	12	6	2021
https://www.inaturalist.org/observations/214390463	Limonium auriculae-ursifolium (Pourr.) Druce	FR	43.1286	3.13554	2024-05-08	8	5	2024
https://www.inaturalist.org/observations/323034849	Limonium auriculae-ursifolium (Pourr.) Druce	FR	43.1171	3.12542	2025-10-20	20	10	2025
https://www.inaturalist.org/observations/236083357	Limonium auriculae-ursifolium (Pourr.) Druce	FR	43.0804	3.06881	2024-08-16	16	8	2024
https://www.inaturalist.org/observations/321798534	Limonium auriculae-ursifolium (Pourr.) Druce	FR	43.2166	3.24207	2025-10-18	18	10	2025
https://www.inaturalist.org/observations/188063067	Limonium auriculae-ursifolium (Pourr.) Druce	FR	43.0043	3.04811	2023-10-15	15	10	2023
https://www.inaturalist.org/observations/180006874	Limonium auriculae-ursifolium (Pourr.) Druce	FR	46.2103	-1.45633	2023-08-24	24	8	2023
https://www.inaturalist.org/observations/197014930	Limonium auriculae-ursifolium (Pourr.) Druce	FR	47.294	-3.22191	2020-07-07	7	7	2020
https://www.inaturalist.org/observations/186504334	Limonium auriculae-ursifolium subsp. auriculae-ursifolium	FR	43.1157	3.12535	2020-09-21	21	9	2020
https://www.inaturalist.org/observations/312193706	Limonium bellidifolium (Gouan) Dumort.	FR	43.0707	3.08517	2025-09-07	7	9	2025
https://www.inaturalist.org/observations/179400148	Limonium bellidifolium (Gouan) Dumort.	FR	43.1193	3.12591	2021-06-28	28	6	2021
https://www.inaturalist.org/observations/94238146	Limonium bellidifolium (Gouan) Dumort.	FR	43.1232	3.13068	2021-08-23	23	8	2021
https://www.inaturalist.org/observations/188644393	Limonium bellidifolium (Gouan) Dumort.	FR	43.4115	4.86639	2020-06-14	14	6	2020
https://www.inaturalist.org/observations/69055651	Limonium bellidifolium (Gouan) Dumort.	FR	43.4578	3.81678	2020-06-14	14	6	2020
https://www.inaturalist.org/observations/309095943	Limonium bellidifolium (Gouan) Dumort.	FR	43.0894	3.08175	2025-08-24	24	8	2025
https://www.inaturalist.org/observations/82041543	Limonium bellidifolium (Gouan) Dumort.	FR	43.4563	3.81454	2021-06-06	6	6	2021
https://www.inaturalist.org/observations/216272773	Limonium bellidifolium (Gouan) Dumort.	FR	42.9903	3.04926	2021-06-12	12	6	2021
https://www.inaturalist.org/observations/296754909	Limonium bellidifolium (Gouan) Dumort.	FR	43.3139	6.67241	2025-06-25	25	6	2025
https://www.inaturalist.org/observations/222821786	Limonium bellidifolium (Gouan) Dumort.	FR	43.3845	4.8422	2024-06-15	15	6	2024
https://www.inaturalist.org/observations/292399704	Limonium bellidifolium (Gouan) Dumort.	FR	43.391	4.82937	2025-06-24	24	6	2025
https://www.inaturalist.org/observations/321657446	Limonium bellidifolium (Gouan) Dumort.	FR	43.3745	4.83617	2025-10-18	18	10	2025
https://www.inaturalist.org/observations/322256935	Limonium bellidifolium (Gouan) Dumort.	FR	43.3517	4.88064	2025-10-18	18	10	2025
https://www.inaturalist.org/observations/302298919	Limonium binervosum (G.E.Sm.) C.E.Salmon	FR	46.952	-2.16224	2025-07-29	29	7	2025
https://www.inaturalist.org/observations/32129524	Limonium binervosum (G.E.Sm.) C.E.Salmon	FR	47.4732	-3.09159	2019-08-27	27	8	2019
https://www.inaturalist.org/observations/238133129	Limonium binervosum (G.E.Sm.) C.E.Salmon	FR	47.2939	-3.20816	2024-08-26	26	8	2024
https://www.inaturalist.org/observations/89522637	Limonium binervosum (G.E.Sm.) C.E.Salmon	FR	45.7925	-1.20334	2021-08-01	1	8	2021
https://www.inaturalist.org/observations/140239146	Limonium companyonis (Gren. & Billot) Kuntze	FR	43.0478	3.05471	2022-10-25	25	10	2022
https://www.inaturalist.org/observations/304416773	Limonium contortirameum (Mabille) Erben	FR	41.5961	9.36814	2004-10-25	25	10	2004
https://www.inaturalist.org/observations/304403976	Limonium contortirameum (Mabille) Erben	FR	41.4064	9.218	2004-10-30	30	10	2004
https://www.inaturalist.org/observations/249325599	Limonium contortirameum (Mabille) Erben	FR	42.7311	9.21224	2024-10-27	27	10	2024
https://www.inaturalist.org/observations/174333916	Limonium contortirameum (Mabille) Erben	FR	42.7337	9.34391	2023-07-22	22	7	2023
https://www.inaturalist.org/observations/173983763	Limonium contortirameum (Mabille) Erben	FR	42.7184	9.32843	2023-07-20	20	7	2023
https://www.inaturalist.org/observations/173983790	Limonium contortirameum (Mabille) Erben	FR	42.7184	9.32847	2023-07-20	20	7	2023
https://www.inaturalist.org/observations/183956784	Limonium cordatum (L.) Mill.	FR	43.7204	7.39009	2023-09-17	17	9	2023
https://www.inaturalist.org/observations/249909924	Limonium cordatum (L.) Mill.	FR	43.5497	7.1399	2024-10-31	31	10	2024
https://www.inaturalist.org/observations/246943338	Limonium cordatum (L.) Mill.	FR	43.7008	7.31059	2024-10-09	9	10	2024
https://www.inaturalist.org/observations/172734699	Limonium cordatum (L.) Mill.	FR	43.6746	7.32734	2023-07-06	6	7	2023
https://www.inaturalist.org/observations/317320209	Limonium cordatum (L.) Mill.	FR	43.5158	7.06	2025-09-27	27	9	2025
https://www.inaturalist.org/observations/265937611	Limonium cordatum (L.) Mill.	FR	43.5456	7.13682	2005-10-29	29	10	2005
https://www.inaturalist.org/observations/178382786	Limonium cordatum (L.) Mill.	FR	43.6878	7.29405	2023-08-13	13	8	2023
https://www.inaturalist.org/observations/191782359	Limonium cordatum (L.) Mill.	FR	43.677	7.33383	2023-11-21	21	11	2023
https://www.inaturalist.org/observations/253452334	Limonium cordatum (L.) Mill.	FR	43.5556	7.14027	2024-11-28	28	11	2024
https://www.inaturalist.org/observations/70028372	Limonium cordatum (L.) Mill.	FR	43.4096	6.78326	2017-06-19	19	6	2017
https://www.inaturalist.org/observations/176399508	Limonium cordatum (L.) Mill.	FR	43.6842	7.32337	2023-08-02	2	8	2023
https://www.inaturalist.org/observations/255771107	Limonium cordatum (L.) Mill.	FR	43.7576	7.46646	2024-12-21	21	12	2024
https://www.inaturalist.org/observations/255769345	Limonium cordatum (L.) Mill.	FR	43.7517	7.47477	2024-12-21	21	12	2024
https://www.inaturalist.org/observations/69056896	Limonium cordatum (L.) Mill.	FR	43.4124	6.84967	2012-11-07	7	11	2012
https://www.inaturalist.org/observations/29707958	Limonium cordatum (L.) Mill.	FR	43.6765	7.3337	2019-07-28	28	7	2019
https://www.inaturalist.org/observations/84321738	Limonium cordatum (L.) Mill.	FR	43.6771	7.32482	2021-06-24	24	6	2021
https://www.inaturalist.org/observations/329486789	Limonium cordatum (L.) Mill.	FR	43.7003	7.31013	2003-02-11	11	2	2003
https://www.inaturalist.org/observations/159614900	Limonium cordatum (L.) Mill.	FR	43.6865	7.29871	2023-05-04	4	5	2023
https://www.inaturalist.org/observations/124221427	Limonium cordatum (L.) Mill.	FR	43.575	7.12547	2022-06-28	28	6	2022
https://www.inaturalist.org/observations/49798189	Limonium cordatum (L.) Mill.	FR	43.6857	7.30385	2015-03-12	12	3	2015
https://www.inaturalist.org/observations/255766834	Limonium cordatum (L.) Mill.	FR	43.7499	7.48758	2024-12-21	21	12	2024
https://www.inaturalist.org/observations/159612870	Limonium cordatum (L.) Mill.	FR	43.6866	7.29408	2023-05-04	4	5	2023
https://www.inaturalist.org/observations/200816138	Limonium cordatum (L.) Mill.	FR	43.5663	7.13774	2024-02-29	29	2	2024
https://www.inaturalist.org/observations/177696781	Limonium cordatum (L.) Mill.	FR	43.5198	6.94139	2023-08-10	10	8	2023
https://www.inaturalist.org/observations/123844275	Limonium cordatum (L.) Mill.	FR	43.5628	7.13895	2022-06-28	28	6	2022
https://www.inaturalist.org/observations/140038593	Limonium cordatum (L.) Mill.	FR	43.6913	7.29248	2022-10-26	26	10	2022
https://www.inaturalist.org/observations/292744050	Limonium cordatum (L.) Mill.	FR	43.6896	7.29448	2025-06-20	20	6	2025
https://www.inaturalist.org/observations/54303059	Limonium cordatum (L.) Mill.	FR	43.4096	6.78308	2020-07-25	25	7	2020
https://www.inaturalist.org/observations/45884691	Limonium cordatum (L.) Mill.	FR	43.6865	7.29724	2020-05-14	14	5	2020
https://www.inaturalist.org/observations/45884582	Limonium cordatum (L.) Mill.	FR	43.6864	7.29473	2020-05-14	14	5	2020
https://www.inaturalist.org/observations/326450566	Limonium cordatum (L.) Mill.	FR	43.7143	7.34686	2004-02-19	19	2	2004
https://www.inaturalist.org/observations/315907048	Limonium cordatum (L.) Mill.	FR	43.5511	7.14147	2025-09-22	22	9	2025
https://www.inaturalist.org/observations/257462946	Limonium cordatum (L.) Mill.	FR	43.552	7.14375	2025-01-05	5	1	2025
https://www.inaturalist.org/observations/251467129	Limonium cordatum (L.) Mill.	FR	43.5445	7.13244	2024-11-12	12	11	2024
https://www.inaturalist.org/observations/247484756	Limonium cordatum (L.) Mill.	FR	43.5557	7.14023	2024-10-15	15	10	2024
https://www.inaturalist.org/observations/292744104	Limonium cordatum (L.) Mill.	FR	43.6864	7.29484	2025-06-20	20	6	2025
https://www.inaturalist.org/observations/269922671	Limonium cordatum (L.) Mill.	FR	43.5531	7.14375	2025-04-12	12	4	2025
https://www.inaturalist.org/observations/245550721	Limonium cordatum (L.) Mill.	FR	43.5065	7.04081	2024-10-04	4	10	2024
https://www.inaturalist.org/observations/200816403	Limonium cordatum (L.) Mill.	FR	43.5664	7.13769	2024-02-29	29	2	2024
https://www.inaturalist.org/observations/132452138	Limonium cordatum (L.) Mill.	FR	43.6753	7.32944	2022-08-26	26	8	2022
https://www.inaturalist.org/observations/100686495	Limonium cordatum (L.) Mill.	FR	43.5431	7.11955	2012-05-30	30	5	2012
https://www.inaturalist.org/observations/323439286	Limonium cordatum (L.) Mill.	FR	43.6864	7.34915	2025-09-08	8	9	2025
https://www.inaturalist.org/observations/299801871	Limonium cordatum (L.) Mill.	FR	43.7534	7.47228	2025-07-21	21	7	2025
https://www.inaturalist.org/observations/303683085	Limonium cordatum (L.) Mill.	FR	43.5511	7.11902	2025-08-01	1	8	2025
https://www.inaturalist.org/observations/300354245	Limonium cordatum (L.) Mill.	FR	43.5093	7.04147	2025-07-23	23	7	2025
https://www.inaturalist.org/observations/291816748	Limonium cordatum (L.) Mill.	FR	43.5214	6.93953	2025-06-22	22	6	2025
https://www.inaturalist.org/observations/207648586	Limonium cordatum (L.) Mill.	FR	43.5467	7.12935	2024-04-15	15	4	2024
https://www.inaturalist.org/observations/254240082	Limonium cordatum (L.) Mill.	FR	43.5628	7.13879	2024-12-05	5	12	2024
https://www.inaturalist.org/observations/253540221	Limonium cordatum (L.) Mill.	FR	43.5694	7.14009	2024-11-29	29	11	2024
https://www.inaturalist.org/observations/253539838	Limonium cordatum (L.) Mill.	FR	43.5558	7.14058	2024-11-29	29	11	2024
https://www.inaturalist.org/observations/254494750	Limonium cordatum (L.) Mill.	FR	43.5548	7.14164	2024-12-08	8	12	2024
https://www.inaturalist.org/observations/254311203	Limonium cordatum (L.) Mill.	FR	43.5616	7.13808	2024-12-06	6	12	2024
https://www.inaturalist.org/observations/254240183	Limonium cordatum (L.) Mill.	FR	43.5628	7.13879	2024-12-05	5	12	2024
https://www.inaturalist.org/observations/254535282	Limonium cordatum (L.) Mill.	FR	43.5571	7.13611	2024-12-08	8	12	2024
https://www.inaturalist.org/observations/254309484	Limonium cordatum (L.) Mill.	FR	43.549	7.11751	2024-12-06	6	12	2024
https://www.inaturalist.org/observations/254240366	Limonium cordatum (L.) Mill.	FR	43.5624	7.13859	2024-12-05	5	12	2024
https://www.inaturalist.org/observations/254310715	Limonium cordatum (L.) Mill.	FR	43.5613	7.13788	2024-12-06	6	12	2024
https://www.inaturalist.org/observations/253736774	Limonium cordatum (L.) Mill.	FR	43.5263	6.94255	2024-11-24	24	11	2024
https://www.inaturalist.org/observations/254310533	Limonium cordatum (L.) Mill.	FR	43.5613	7.13788	2024-12-06	6	12	2024
https://www.inaturalist.org/observations/253544876	Limonium cordatum (L.) Mill.	FR	43.5702	7.13338	2024-11-29	29	11	2024
https://www.inaturalist.org/observations/253544813	Limonium cordatum (L.) Mill.	FR	43.5702	7.13326	2024-11-29	29	11	2024
https://www.inaturalist.org/observations/226961458	Limonium cordatum (L.) Mill.	FR	43.693	7.28075	2024-07-01	1	7	2024
https://www.inaturalist.org/observations/186584750	Limonium cordatum (L.) Mill.	FR	43.5093	7.04417	2023-09-27	27	9	2023
https://www.inaturalist.org/observations/197804724	Limonium cordatum (L.) Mill.	FR	43.5483	7.1178	2024-01-28	28	1	2024
https://www.inaturalist.org/observations/185754153	Limonium cordatum (L.) Mill.	FR	43.5118	7.04262	2023-10-01	1	10	2023
https://www.inaturalist.org/observations/182240476	Limonium cordatum (L.) Mill.	FR	43.5569	6.97194	2023-06-11	11	6	2023
https://www.inaturalist.org/observations/182839645	Limonium cordatum (L.) Mill.	FR	43.5484	7.11762	2023-09-08	8	9	2023
https://www.inaturalist.org/observations/182240495	Limonium cordatum (L.) Mill.	FR	43.5571	6.97209	2023-06-11	11	6	2023
https://www.inaturalist.org/observations/159143293	Limonium cordatum (L.) Mill.	FR	43.543	7.1221	2023-05-02	2	5	2023
https://www.inaturalist.org/observations/160611163	Limonium cordatum (L.) Mill.	FR	43.5487	7.1177	2023-05-08	8	5	2023
https://www.inaturalist.org/observations/160058500	Limonium cordatum (L.) Mill.	FR	43.5612	7.13784	2023-05-06	6	5	2023
https://www.inaturalist.org/observations/150957883	Limonium cordatum (L.) Mill.	FR	43.5484	7.1178	2023-03-12	12	3	2023
https://www.inaturalist.org/observations/149344019	Limonium cordatum (L.) Mill.	FR	43.5555	7.13958	2023-02-21	21	2	2023
https://www.inaturalist.org/observations/80338041	Limonium cordatum (L.) Mill.	FR	43.575	7.12547	2021-05-08	8	5	2021
https://www.inaturalist.org/observations/98499954	Limonium cordatum (L.) Mill.	FR	43.6747	7.32738	2021-10-17	17	10	2021
https://www.inaturalist.org/observations/149179968	Limonium cordatum (L.) Mill.	FR	43.5453	7.12938	2023-02-19	19	2	2023
https://www.inaturalist.org/observations/149181964	Limonium cordatum (L.) Mill.	FR	43.5448	7.12967	2023-02-19	19	2	2023
https://www.inaturalist.org/observations/63257778	Limonium cordatum (L.) Mill.	FR	43.5549	7.14109	2020-08-18	18	8	2020
https://www.inaturalist.org/observations/148029603	Limonium cordatum (L.) Mill.	FR	43.575	7.12544	2022-05-08	8	5	2022
https://www.inaturalist.org/observations/79974277	Limonium cordatum (L.) Mill.	FR	43.5456	7.13669	2021-05-23	23	5	2021
https://www.inaturalist.org/observations/79969024	Limonium cordatum (L.) Mill.	FR	43.5516	7.14231	2021-05-23	23	5	2021
https://www.inaturalist.org/observations/74747124	Limonium cordatum (L.) Mill.	FR	43.4491	6.91202	2021-03-14	14	3	2021
https://www.inaturalist.org/observations/63257798	Limonium cordatum (L.) Mill.	FR	43.5549	7.14109	2020-08-18	18	8	2020
https://www.inaturalist.org/observations/74744788	Limonium cordatum (L.) Mill.	FR	43.5551	7.14113	2021-03-14	14	3	2021
https://www.inaturalist.org/observations/149179190	Limonium cordatum (L.) Mill.	FR	43.5453	7.12938	2023-02-19	19	2	2023
https://www.inaturalist.org/observations/91361323	Limonium cordatum (L.) Mill.	FR	43.6751	7.33068	2021-07-30	30	7	2021
https://www.inaturalist.org/observations/63260649	Limonium cordatum (L.) Mill.	FR	43.5586	7.13678	2020-08-18	18	8	2020
https://www.inaturalist.org/observations/63258987	Limonium cordatum (L.) Mill.	FR	43.555	7.14102	2020-08-18	18	8	2020
https://www.inaturalist.org/observations/63259422	Limonium cordatum (L.) Mill.	FR	43.5609	7.13711	2020-08-18	18	8	2020
https://www.inaturalist.org/observations/63260634	Limonium cordatum (L.) Mill.	FR	43.555	7.14147	2020-08-18	18	8	2020
https://www.inaturalist.org/observations/80338046	Limonium cordatum (L.) Mill.	FR	43.575	7.12547	2021-05-08	8	5	2021
https://www.inaturalist.org/observations/141720897	Limonium cordatum (L.) Mill.	FR	43.5506	7.14105	2021-11-21	21	11	2021
https://www.inaturalist.org/observations/141720905	Limonium cordatum (L.) Mill.	FR	43.5503	7.14123	2021-11-21	21	11	2021
https://www.inaturalist.org/observations/307585956	Limonium dodartii (Girard) Kuntze	FR	47.5287	-3.16102	2004-08-10	10	8	2004
https://www.inaturalist.org/observations/237927403	Limonium dodartii (Girard) Kuntze	FR	47.3274	-3.12539	2024-08-25	25	8	2024
https://www.inaturalist.org/observations/330770737	Limonium dodartii (Girard) Kuntze	FR	47.1317	-2.2386	2020-06-14	14	6	2020
https://www.inaturalist.org/observations/200918888	Limonium dodartii (Girard) Kuntze	FR	47.3307	-3.1406	2024-02-27	27	2	2024
https://www.inaturalist.org/observations/56411425	Limonium dodartii (Girard) Kuntze	FR	47.3876	-3.2509	2020-07-25	25	7	2020
https://www.inaturalist.org/observations/204542770	Limonium dodartii (Girard) Kuntze	FR	45.6341	-1.07359	2024-03-30	30	3	2024
https://www.inaturalist.org/observations/300788314	Limonium dodartii (Girard) Kuntze	FR	47.5659	-2.84996	2025-07-16	16	7	2025
https://www.inaturalist.org/observations/300886659	Limonium dodartii (Girard) Kuntze	FR	47.4919	-2.68219	2025-07-19	19	7	2025
https://www.inaturalist.org/observations/293713397	Limonium dodartii (Girard) Kuntze	FR	47.4877	-3.1444	2025-06-23	23	6	2025
https://www.inaturalist.org/observations/292660588	Limonium dodartii (Girard) Kuntze	FR	47.484	-3.14437	2025-06-25	25	6	2025
https://www.inaturalist.org/observations/301466247	Limonium dodartii (Girard) Kuntze	FR	47.107	-2.10104	2025-07-26	26	7	2025
https://www.inaturalist.org/observations/287994205	Limonium dodartii (Girard) Kuntze	FR	47.3617	-3.25826	2025-05-30	30	5	2025
https://www.inaturalist.org/observations/197014929	Limonium dodartii (Girard) Kuntze	FR	47.3313	-3.2452	2020-07-08	8	7	2020
https://www.inaturalist.org/observations/7463717	Limonium dodartii (Girard) Kuntze	FR	46.4591	-1.71504	2017-08-12	12	8	2017
https://www.inaturalist.org/observations/244729275	Limonium dodartii (Girard) Kuntze	FR	47.295	-2.51574	2024-09-26	26	9	2024
https://www.inaturalist.org/observations/214631264	Limonium dodartii (Girard) Kuntze	FR	44.7737	-1.16272	2024-05-09	9	5	2024
https://www.inaturalist.org/observations/172533242	Limonium dodartii (Girard) Kuntze	FR	46.1541	-1.15352	2023-07-12	12	7	2023
https://www.inaturalist.org/observations/304406437	Limonium dubium (Andrews ex Guss.) Litard.	FR	41.5602	9.33064	2004-10-30	30	10	2004
https://www.inaturalist.org/observations/244535732	Limonium duriusculum (Girard) Fourr.	FR	43.4028	5.17262	2024-09-28	28	9	2024
https://www.inaturalist.org/observations/36342618	Limonium echioides (L.) Mill.	FR	43.0419	3.05101	2017-04-18	18	4	2017
https://www.inaturalist.org/observations/73242706	Limonium echioides (L.) Mill.	FR	43.4657	3.81207	2021-03-06	6	3	2021
https://www.inaturalist.org/observations/326449425	Limonium echioides (L.) Mill.	FR	43.3282	5.05344	2004-02-20	20	2	2004
https://www.inaturalist.org/observations/19860202	Limonium echioides (L.) Mill.	FR	43.3238	3.55023	2016-04-10	10	4	2016
https://www.inaturalist.org/observations/329439345	Limonium echioides (L.) Mill.	FR	43.2909	3.52717	2003-04-17	17	4	2003
https://www.inaturalist.org/observations/326084006	Limonium echioides (L.) Mill.	FR	43.4862	4.17149	2004-04-15	15	4	2004
https://www.inaturalist.org/observations/188479671	Limonium echioides (L.) Mill.	FR	43.4766	4.15917	2020-06-20	20	6	2020
https://www.inaturalist.org/observations/219149034	Limonium echioides (L.) Mill.	FR	43.3935	3.68118	2024-05-29	29	5	2024
https://www.inaturalist.org/observations/262412550	Limonium echioides (L.) Mill.	FR	43.466	4.84412	2025-02-20	20	2	2025
https://www.inaturalist.org/observations/167155501	Limonium echioides (L.) Mill.	FR	43.3447	5.02226	2023-06-11	11	6	2023
https://www.inaturalist.org/observations/126962898	Limonium echioides (L.) Mill.	FR	43.1996	3.19916	2022-07-19	19	7	2022
https://www.inaturalist.org/observations/215769992	Limonium echioides (L.) Mill.	FR	43.486	4.14213	2021-06-27	27	6	2021
https://www.inaturalist.org/observations/82040737	Limonium echioides (L.) Mill.	FR	43.4561	3.8142	2021-06-06	6	6	2021
https://www.inaturalist.org/observations/269759115	Limonium echioides (L.) Mill.	FR	43.3271	5.05435	2025-04-11	11	4	2025
https://www.inaturalist.org/observations/319124803	Limonium echioides (L.) Mill.	FR	43.4321	5.30823	2025-10-06	6	10	2025
https://www.inaturalist.org/observations/52383907	Limonium echioides (L.) Mill.	FR	43.4934	3.86176	2020-07-08	8	7	2020
https://www.inaturalist.org/observations/47169300	Limonium echioides (L.) Mill.	FR	43.0516	3.07492	2020-05-23	23	5	2020
https://www.inaturalist.org/observations/280166610	Limonium echioides (L.) Mill.	FR	43.3339	5.03263	2025-05-11	11	5	2025
https://www.inaturalist.org/observations/282624917	Limonium echioides (L.) Mill.	FR	43.3269	5.05453	2025-04-11	11	4	2025
https://www.inaturalist.org/observations/267575144	Limonium echioides (L.) Mill.	FR	43.3442	5.02558	2025-03-29	29	3	2025
https://www.inaturalist.org/observations/148899424	Limonium echioides (L.) Mill.	FR	43.2753	3.34817	2023-02-16	16	2	2023
https://www.inaturalist.org/observations/140046578	Limonium echioides (L.) Mill.	FR	43.4641	3.81129	2022-10-25	25	10	2022
https://www.inaturalist.org/observations/219812135	Limonium echioides (L.) Mill.	FR	43.3549	5.1554	2024-06-01	1	6	2024
https://www.inaturalist.org/observations/221274509	Limonium echioides (L.) Mill.	FR	43.4574	3.81674	2024-06-08	8	6	2024
https://www.inaturalist.org/observations/224573492	Limonium echioides (L.) Mill.	FR	43.6167	3.34048	2024-06-16	16	6	2024
https://www.inaturalist.org/observations/269927418	Limonium echioides (L.) Mill.	FR	43.1778	5.3782	2025-04-10	10	4	2025
https://www.inaturalist.org/observations/218315702	Limonium echioides (L.) Mill.	FR	43.6001	5.2712	2024-05-25	25	5	2024
https://www.inaturalist.org/observations/218315703	Limonium echioides (L.) Mill.	FR	43.6001	5.27118	2024-05-25	25	5	2024
https://www.inaturalist.org/observations/287323314	Limonium echioides (L.) Mill.	FR	43.4682	5.35289	2025-06-06	6	6	2025
https://www.inaturalist.org/observations/287323307	Limonium echioides (L.) Mill.	FR	43.4682	5.35289	2025-06-06	6	6	2025
https://www.inaturalist.org/observations/279484859	Limonium echioides (L.) Mill.	FR	43.4457	5.31624	2025-05-08	8	5	2025
https://www.inaturalist.org/observations/279484975	Limonium echioides (L.) Mill.	FR	43.441	5.32553	2025-05-08	8	5	2025
https://www.inaturalist.org/observations/279484960	Limonium echioides (L.) Mill.	FR	43.4412	5.32763	2025-05-08	8	5	2025
https://www.inaturalist.org/observations/279484951	Limonium echioides (L.) Mill.	FR	43.4412	5.32812	2025-05-08	8	5	2025
https://www.inaturalist.org/observations/267758543	Limonium echioides (L.) Mill.	FR	43.21	5.37381	2025-03-30	30	3	2025
https://www.inaturalist.org/observations/230048725	Limonium echioides (L.) Mill.	FR	43.4857	4.13991	2024-06-29	29	6	2024
https://www.inaturalist.org/observations/253741754	Limonium echioides (L.) Mill.	FR	43.4805	4.14622	1994-05-13	13	5	1994
https://www.inaturalist.org/observations/161942223	Limonium echioides (L.) Mill.	FR	43.4588	3.818	2023-05-15	15	5	2023
https://www.inaturalist.org/observations/205898822	Limonium echioides (L.) Mill.	FR	43.2094	5.37393	2024-04-06	6	4	2024
https://www.inaturalist.org/observations/84602215	Limonium echioides (L.) Mill.	FR	43.7301	3.67416	2021-06-26	26	6	2021
https://www.inaturalist.org/observations/325208826	Limonium geronense Erben	FR	42.4621	3.16019	2022-02-08	8	2	2022
https://www.inaturalist.org/observations/314450978	Limonium girardianum (Guss.) Fourr.	FR	43.46	3.78602	2025-09-16	16	9	2025
https://www.inaturalist.org/observations/88974828	Limonium girardianum (Guss.) Fourr.	FR	43.4637	4.22102	2021-07-28	28	7	2021
https://www.inaturalist.org/observations/330262605	Limonium girardianum (Guss.) Fourr.	FR	43.501	4.12392	2023-10-06	6	10	2023
https://www.inaturalist.org/observations/270172070	Limonium girardianum (Guss.) Fourr.	FR	42.9821	3.03994	2025-04-11	11	4	2025
https://www.inaturalist.org/observations/188644385	Limonium girardianum (Guss.) Fourr.	FR	43.4111	4.86601	2020-06-14	14	6	2020
https://www.inaturalist.org/observations/259376945	Limonium girardianum (Guss.) Fourr.	FR	43.4858	4.14413	2025-01-10	10	1	2025
https://www.inaturalist.org/observations/111765515	Limonium girardianum (Guss.) Fourr.	FR	43.5098	4.13173	2022-04-17	17	4	2022
https://www.inaturalist.org/observations/312193573	Limonium girardianum (Guss.) Fourr.	FR	43.0718	3.08474	2025-09-07	7	9	2025
https://www.inaturalist.org/observations/312192849	Limonium girardianum (Guss.) Fourr.	FR	43.1158	3.12681	2025-09-07	7	9	2025
https://www.inaturalist.org/observations/244487423	Limonium girardianum (Guss.) Fourr.	FR	43.1147	3.12718	2024-09-28	28	9	2024
https://www.inaturalist.org/observations/322051753	Limonium girardianum (Guss.) Fourr.	FR	43.3752	4.83283	2025-10-18	18	10	2025
https://www.inaturalist.org/observations/126962567	Limonium girardianum (Guss.) Fourr.	FR	43.1931	3.19776	2022-07-19	19	7	2022
https://www.inaturalist.org/observations/129985523	Limonium girardianum (Guss.) Fourr.	FR	43.0063	3.04444	2022-08-08	8	8	2022
https://www.inaturalist.org/observations/292345257	Limonium girardianum (Guss.) Fourr.	FR	43.4652	4.21354	2025-06-24	24	6	2025
https://www.inaturalist.org/observations/317942700	Limonium girardianum (Guss.) Fourr.	FR	43.1193	3.11552	2025-06-27	27	6	2025
https://www.inaturalist.org/observations/160960694	Limonium girardianum (Guss.) Fourr.	FR	43.3962	4.60929	2023-04-13	13	4	2023
https://www.inaturalist.org/observations/287396554	Limonium girardianum (Guss.) Fourr.	FR	43.4263	4.82502	2025-06-06	6	6	2025
https://www.inaturalist.org/observations/266820699	Limonium girardianum (Guss.) Fourr.	FR	43.4338	4.86102	2025-03-24	24	3	2025
https://www.inaturalist.org/observations/230048733	Limonium girardianum (Guss.) Fourr.	FR	43.4847	4.14438	2024-06-29	29	6	2024
https://www.inaturalist.org/observations/96868019	Limonium maritimum Caperta, Cortinhas, A.P.Paes, Guara, Esp.Santo & Erben	FR	43.2572	3.30611	2021-09-27	27	9	2021
https://www.inaturalist.org/observations/239964226	Limonium narbonense Mill.	FR	42.6411	9.45959	2024-09-05	5	9	2024
https://www.inaturalist.org/observations/325331062	Limonium narbonense Mill.	FR	43.5069	4.66046	2025-11-07	7	11	2025
https://www.inaturalist.org/observations/189841791	Limonium narbonense Mill.	FR	43.5614	4.18137	2023-11-03	3	11	2023
https://www.inaturalist.org/observations/320218785	Limonium narbonense Mill.	FR	43.5352	4.6441	2025-10-08	8	10	2025
https://www.inaturalist.org/observations/139447360	Limonium narbonense Mill.	FR	43.551	4.35288	2022-10-16	16	10	2022
https://www.inaturalist.org/observations/315832605	Limonium narbonense Mill.	FR	43.5338	3.94224	2025-09-22	22	9	2025
https://www.inaturalist.org/observations/310728166	Limonium narbonense Mill.	FR	42.8367	2.93313	2025-09-01	1	9	2025
https://www.inaturalist.org/observations/304408375	Limonium narbonense Mill.	FR	41.4707	9.03745	2004-10-31	31	10	2004
https://www.inaturalist.org/observations/63046180	Limonium narbonense Mill.	FR	43.5089	4.14118	2020-10-17	17	10	2020
https://www.inaturalist.org/observations/138238909	Limonium narbonense Mill.	FR	43.616	4.07423	2022-09-27	27	9	2022
https://www.inaturalist.org/observations/21479496	Limonium narbonense Mill.	FR	43.5495	3.9045	2012-09-30	30	9	2012
https://www.inaturalist.org/observations/236593152	Limonium narbonense Mill.	FR	43.4771	4.16483	2024-08-18	18	8	2024
https://www.inaturalist.org/observations/314644945	Limonium narbonense Mill.	FR	43.4163	5.17004	2025-09-17	17	9	2025
https://www.inaturalist.org/observations/327202331	Limonium narbonense Mill.	FR	43.5993	4.02371	2025-09-08	8	9	2025
https://www.inaturalist.org/observations/257916840	Limonium narbonense Mill.	FR	43.3973	6.72523	2007-09-30	30	9	2007
https://www.inaturalist.org/observations/106671110	Limonium narbonense Mill.	FR	43.5143	4.66473	2021-09-19	19	9	2021
https://www.inaturalist.org/observations/97794747	Limonium narbonense Mill.	FR	43.4077	6.73149	2021-10-09	9	10	2021
https://www.inaturalist.org/observations/319186723	Limonium narbonense Mill.	FR	43.3783	3.54806	2025-10-05	5	10	2025
https://www.inaturalist.org/observations/254894064	Limonium narbonense Mill.	FR	43.5242	5.05077	2007-09-15	15	9	2007
https://www.inaturalist.org/observations/329982439	Limonium narbonense Mill.	FR	43.3666	5.01352	2024-05-07	7	5	2024
https://www.inaturalist.org/observations/304406431	Limonium narbonense Mill.	FR	41.6308	9.34443	2004-10-30	30	10	2004
https://www.inaturalist.org/observations/250662649	Limonium narbonense Mill.	FR	43.5372	4.3718	2011-10-22	22	10	2011
https://www.inaturalist.org/observations/131470455	Limonium narbonense Mill.	FR	43.4038	6.72742	2022-08-19	19	8	2022
https://www.inaturalist.org/observations/15677639	Limonium narbonense Mill.	FR	43.6266	4.5723	2014-07-10	10	7	2014
https://www.inaturalist.org/observations/323169007	Limonium narbonense Mill.	FR	43.4154	6.74169	2025-10-19	19	10	2025
https://www.inaturalist.org/observations/317829239	Limonium narbonense Mill.	FR	43.5358	4.75666	2025-09-30	30	9	2025
https://www.inaturalist.org/observations/331175409	Limonium narbonense Mill.	FR	43.4632	4.47544	2002-10-31	31	10	2002
https://www.inaturalist.org/observations/278403252	Limonium narbonense Mill.	FR	43.1168	6.19428	2025-05-04	4	5	2025
https://www.inaturalist.org/observations/333484706	Limonium narbonense Mill.	FR	43.5281	5.04317	2026-01-04	4	1	2026
https://www.inaturalist.org/observations/333463573	Limonium narbonense Mill.	FR	43.5281	5.04322	2026-01-04	4	1	2026
https://www.inaturalist.org/observations/307213181	Limonium narbonense Mill.	FR	42.6114	9.47645	2025-08-18	18	8	2025
https://www.inaturalist.org/observations/253792943	Limonium narbonense Mill.	FR	43.6043	4.04145	2024-12-01	1	12	2024
https://www.inaturalist.org/observations/173034968	Limonium narbonense Mill.	FR	42.6747	9.28632	2023-07-15	15	7	2023
https://www.inaturalist.org/observations/319399798	Limonium narbonense Mill.	FR	43.612	4.33682	2025-10-04	4	10	2025
https://www.inaturalist.org/observations/246123509	Limonium narbonense Mill.	FR	43.4588	4.8088	2021-10-17	17	10	2021
https://www.inaturalist.org/observations/215769993	Limonium narbonense Mill.	FR	43.4862	4.14202	2021-06-27	27	6	2021
https://www.inaturalist.org/observations/231162550	Limonium narbonense Mill.	FR	42.6761	9.2831	2024-07-23	23	7	2024
https://www.inaturalist.org/observations/201390836	Limonium narbonense Mill.	FR	43.3935	6.72694	2007-09-30	30	9	2007
https://www.inaturalist.org/observations/181871360	Limonium narbonense Mill.	FR	43.2214	3.24246	2023-09-05	5	9	2023
https://www.inaturalist.org/observations/315859931	Limonium narbonense Mill.	FR	43.5321	4.69987	2025-09-22	22	9	2025
https://www.inaturalist.org/observations/313368954	Limonium narbonense Mill.	FR	43.4739	4.40337	2025-09-12	12	9	2025
https://www.inaturalist.org/observations/111208789	Limonium narbonense Mill.	FR	42.9385	3.02603	2022-04-07	7	4	2022
https://www.inaturalist.org/observations/320368692	Limonium narbonense Mill.	FR	43.11	6.29532	2025-10-12	12	10	2025
https://www.inaturalist.org/observations/316028163	Limonium narbonense Mill.	FR	43.4873	4.64395	2025-09-23	23	9	2025
https://www.inaturalist.org/observations/325097799	Limonium narbonense Mill.	FR	43.4967	4.40834	2025-10-30	30	10	2025
https://www.inaturalist.org/observations/314297240	Limonium narbonense Mill.	FR	43.4646	3.81099	2025-09-16	16	9	2025
https://www.inaturalist.org/observations/314295581	Limonium narbonense Mill.	FR	43.4657	3.81281	2025-09-16	16	9	2025
https://www.inaturalist.org/observations/145431792	Limonium narbonense Mill.	FR	43.5137	3.87979	2022-12-30	30	12	2022
https://www.inaturalist.org/observations/319793966	Limonium narbonense Mill.	FR	43.5582	3.915	2025-10-01	1	10	2025
https://www.inaturalist.org/observations/323301439	Limonium narbonense Mill.	FR	43.4154	6.74192	2025-10-19	19	10	2025
https://www.inaturalist.org/observations/326048792	Limonium narbonense Mill.	FR	43.1094	6.30075	2025-11-11	11	11	2025
https://www.inaturalist.org/observations/327492135	Limonium narbonense Mill.	FR	42.6218	2.93299	2025-11-16	16	11	2025
https://www.inaturalist.org/observations/325677006	Limonium narbonense Mill.	FR	43.4645	4.49132	2025-11-09	9	11	2025
https://www.inaturalist.org/observations/320808587	Limonium narbonense Mill.	FR	43.5356	4.75347	2025-10-01	1	10	2025
https://www.inaturalist.org/observations/320398480	Limonium narbonense Mill.	FR	43.61	4.33638	2025-10-12	12	10	2025
https://www.inaturalist.org/observations/315233429	Limonium narbonense Mill.	FR	43.4611	4.46445	2025-09-20	20	9	2025
https://www.inaturalist.org/observations/294918190	Limonium narbonense Mill.	FR	42.9419	3.02734	2025-05-15	15	5	2025
https://www.inaturalist.org/observations/236471338	Limonium narbonense Mill.	FR	43.5141	3.83371	2024-08-18	18	8	2024
https://www.inaturalist.org/observations/221171079	Limonium narbonense Mill.	FR	43.4936	4.40453	2024-06-06	6	6	2024
https://www.inaturalist.org/observations/304714134	Limonium narbonense Mill.	FR	42.8241	2.95455	2025-08-07	7	8	2025
https://www.inaturalist.org/observations/92365123	Limonium narbonense Mill.	FR	43.4584	3.79155	2021-08-24	24	8	2021
https://www.inaturalist.org/observations/173987771	Limonium narbonense Mill.	FR	42.6754	9.28324	2023-07-20	20	7	2023
https://www.inaturalist.org/observations/173986918	Limonium narbonense Mill.	FR	42.6764	9.28327	2023-07-20	20	7	2023
https://www.inaturalist.org/observations/316980200	Limonium narbonense Mill.	FR	43.1186	3.04665	2025-09-27	27	9	2025
https://www.inaturalist.org/observations/316919307	Limonium narbonense Mill.	FR	43.1147	3.04653	2025-09-27	27	9	2025
https://www.inaturalist.org/observations/310850006	Limonium narbonense Mill.	FR	43.1116	3.0436	2025-09-01	1	9	2025
https://www.inaturalist.org/observations/182240723	Limonium narbonense Mill.	FR	43.5274	3.87249	2023-09-04	4	9	2023
https://www.inaturalist.org/observations/236082196	Limonium narbonense Mill.	FR	43.0799	3.06934	2024-08-16	16	8	2024
https://www.inaturalist.org/observations/187689941	Limonium narbonense Mill.	FR	43.6197	4.49107	2020-08-22	22	8	2020
https://www.inaturalist.org/observations/131037920	Limonium narbonense Mill.	FR	43.505	3.88123	2022-08-04	4	8	2022
https://www.inaturalist.org/observations/325000211	Limonium narbonense Mill.	FR	43.5353	4.6443	2025-10-08	8	10	2025
https://www.inaturalist.org/observations/329555974	Limonium narbonense Mill.	FR	43.3437	5.02128	2025-12-05	5	12	2025
https://www.inaturalist.org/observations/328477064	Limonium narbonense Mill.	FR	43.3431	5.02108	2025-11-27	27	11	2025
https://www.inaturalist.org/observations/319168038	Limonium narbonense Mill.	FR	43.497	4.40813	2025-09-28	28	9	2025
https://www.inaturalist.org/observations/322273693	Limonium narbonense Mill.	FR	42.6605	3.03097	2025-10-18	18	10	2025
https://www.inaturalist.org/observations/321657415	Limonium narbonense Mill.	FR	43.3751	4.83376	2025-10-18	18	10	2025
https://www.inaturalist.org/observations/319165866	Limonium narbonense Mill.	FR	43.5234	4.40358	2025-09-28	28	9	2025
https://www.inaturalist.org/observations/190000140	Limonium narbonense Mill.	FR	42.6314	3.01963	2023-05-14	14	5	2023
https://www.inaturalist.org/observations/308278716	Limonium narbonense Mill.	FR	43.1154	6.21694	2025-08-22	22	8	2025
https://www.inaturalist.org/observations/308278653	Limonium narbonense Mill.	FR	43.1167	6.2076	2025-08-22	22	8	2025
https://www.inaturalist.org/observations/308973657	Limonium narbonense Mill.	FR	43.1136	3.06463	2025-08-25	25	8	2025
https://www.inaturalist.org/observations/245081784	Limonium narbonense Mill.	FR	43.3476	4.79318	2024-10-01	1	10	2024
https://www.inaturalist.org/observations/164627848	Limonium narbonense Mill.	FR	43.6117	4.52787	2023-05-30	30	5	2023
https://www.inaturalist.org/observations/247935192	Limonium narbonense Mill.	FR	43.5051	4.67291	2023-04-23	23	4	2023
https://www.inaturalist.org/observations/170309567	Limonium narbonense Mill.	FR	43.0841	6.14446	2023-06-30	30	6	2023
https://www.inaturalist.org/observations/236687278	Limonium narbonense Mill.	FR	43.456	3.81328	2024-08-16	16	8	2024
https://www.inaturalist.org/observations/216374547	Limonium narbonense Mill.	FR	43.4767	4.16061	2024-05-11	11	5	2024
https://www.inaturalist.org/observations/216378067	Limonium narbonense Mill.	FR	43.488	4.15819	2024-05-11	11	5	2024
https://www.inaturalist.org/observations/94762289	Limonium narbonense Mill.	FR	43.2954	3.33731	2021-09-13	13	9	2021
https://www.inaturalist.org/observations/188430630	Limonium narbonense Mill.	FR	42.9823	3.04106	2023-10-15	15	10	2023
https://www.inaturalist.org/observations/63286760	Limonium narbonense Mill.	FR	43.0835	3.05368	2018-07-19	19	7	2018
https://www.inaturalist.org/observations/185312459	Limonium narbonense Mill.	FR	41.5313	9.27242	2023-09-28	28	9	2023
https://www.inaturalist.org/observations/138952100	Limonium narbonense Mill.	FR	43.5137	4.65792	2022-08-18	18	8	2022
https://www.inaturalist.org/observations/121773440	Limonium narbonense Mill.	FR	43.5037	4.78832	2022-06-04	4	6	2022
https://www.inaturalist.org/observations/110883583	Limonium narbonense Mill.	FR	43.5165	3.84903	2022-04-09	9	4	2022
https://www.inaturalist.org/observations/96948803	Limonium narbonense Mill.	FR	43.622	4.09118	2021-09-19	19	9	2021
https://www.inaturalist.org/observations/37300297	Limonium narbonense Mill.	FR	43.5214	3.91392	2019-09-12	12	9	2019
https://www.inaturalist.org/observations/304412769	Limonium obtusifolium (Rouy) Erben	FR	41.3723	9.1793	2004-10-26	26	10	2004
https://www.inaturalist.org/observations/312666543	Limonium obtusifolium (Rouy) Erben	FR	41.3693	9.17957	2024-10-25	25	10	2024
https://www.inaturalist.org/observations/242109636	Limonium obtusifolium (Rouy) Erben	FR	41.3674	9.19194	2024-09-16	16	9	2024
https://www.inaturalist.org/observations/186032335	Limonium obtusifolium (Rouy) Erben	FR	41.3813	9.17361	2023-10-03	3	10	2023
https://www.inaturalist.org/observations/53875112	Limonium ovalifolium (Poir.) Kuntze	FR	47.2946	-3.20939	2020-07-08	8	7	2020
https://www.inaturalist.org/observations/330208726	Limonium ovalifolium (Poir.) Kuntze	FR	47.2942	-3.21631	2021-02-04	4	2	2021
https://www.inaturalist.org/observations/253763334	Limonium ovalifolium (Poir.) Kuntze	FR	47.2355	-2.30156	2014-08-20	20	8	2014
https://www.inaturalist.org/observations/288034130	Limonium ovalifolium (Poir.) Kuntze	FR	47.2943	-3.20836	2025-06-04	4	6	2025
https://www.inaturalist.org/observations/222393141	Limonium ovalifolium (Poir.) Kuntze	FR	47.2979	-3.16364	2024-06-12	12	6	2024
https://www.inaturalist.org/observations/293719736	Limonium ovalifolium (Poir.) Kuntze	FR	47.3034	-3.23776	2025-06-24	24	6	2025
https://www.inaturalist.org/observations/209116282	Limonium ovalifolium (Poir.) Kuntze	FR	47.2784	-3.09308	2024-04-23	23	4	2024
https://www.inaturalist.org/observations/53768031	Limonium ovalifolium (Poir.) Kuntze	FR	47.3041	-3.23725	2020-07-07	7	7	2020
https://www.inaturalist.org/observations/91378288	Limonium ovalifolium (Poir.) Kuntze	FR	47.3228	-3.23972	2021-08-11	11	8	2021
https://www.inaturalist.org/observations/197014933	Limonium ovalifolium (Poir.) Kuntze	FR	47.3415	-3.2539	2020-07-08	8	7	2020
https://www.inaturalist.org/observations/39698280	Limonium ovalifolium (Poir.) Kuntze	FR	47.2941	-3.22061	2018-02-22	22	2	2018
https://www.inaturalist.org/observations/53886477	Limonium ovalifolium (Poir.) Kuntze	FR	47.2942	-3.19599	2020-07-09	9	7	2020
https://www.inaturalist.org/observations/54626601	Limonium ovalifolium (Poir.) Kuntze	FR	47.2876	-3.14222	2020-07-13	13	7	2020
https://www.inaturalist.org/observations/91291335	Limonium ovalifolium (Poir.) Kuntze	FR	47.3881	-3.25028	2021-08-10	10	8	2021
https://www.inaturalist.org/observations/238133132	Limonium ovalifolium (Poir.) Kuntze	FR	47.2937	-3.2078	2024-08-26	26	8	2024
https://www.inaturalist.org/observations/13705681	Limonium patrimoniense Arrigoni & Diana	FR	42.7182	9.32858	2018-06-23	23	6	2018
https://www.inaturalist.org/observations/173983778	Limonium patrimoniense Arrigoni & Diana	FR	42.7186	9.32829	2023-07-20	20	7	2023
https://www.inaturalist.org/observations/173983774	Limonium patrimoniense Arrigoni & Diana	FR	42.7185	9.32832	2023-07-20	20	7	2023
https://www.inaturalist.org/observations/202652092	Limonium pseudominutum Erben	FR	43.3325	5.06764	2010-09-26	26	9	2010
https://www.inaturalist.org/observations/317313115	Limonium pseudominutum Erben	FR	43.0279	6.15243	2025-09-27	27	9	2025
https://www.inaturalist.org/observations/312269392	Limonium pseudominutum Erben	FR	43.0334	6.11158	2025-08-26	26	8	2025
https://www.inaturalist.org/observations/122141019	Limonium pseudominutum Erben	FR	43.0679	5.79322	2022-06-17	17	6	2022
https://www.inaturalist.org/observations/185882591	Limonium pseudominutum Erben	FR	43.1647	5.60631	2023-09-24	24	9	2023
https://www.inaturalist.org/observations/249795324	Limonium pseudominutum Erben	FR	43.0007	6.16283	2024-10-30	30	10	2024
https://www.inaturalist.org/observations/329981355	Limonium pseudominutum Erben	FR	43.3461	5.02022	2024-05-07	7	5	2024
https://www.inaturalist.org/observations/249795297	Limonium pseudominutum Erben	FR	43.0067	6.18471	2024-10-30	30	10	2024
https://www.inaturalist.org/observations/99226431	Limonium pseudominutum Erben	FR	43.2869	5.3513	2021-10-24	24	10	2021
https://www.inaturalist.org/observations/188832585	Limonium pseudominutum Erben	FR	43.0408	6.10157	2023-10-22	22	10	2023
https://www.inaturalist.org/observations/99225843	Limonium pseudominutum Erben	FR	43.2862	5.35098	2021-10-24	24	10	2021
https://www.inaturalist.org/observations/200771366	Limonium pseudominutum Erben	FR	43.2622	6.6955	2023-02-11	11	2	2023
https://www.inaturalist.org/observations/276977179	Limonium pseudominutum Erben	FR	43.0403	6.10027	2025-04-20	20	4	2025
https://www.inaturalist.org/observations/206941921	Limonium pseudominutum Erben	FR	43.202	5.50204	2014-06-25	25	6	2014
https://www.inaturalist.org/observations/312518529	Limonium pseudominutum Erben	FR	43.3285	5.08189	2025-09-08	8	9	2025
https://www.inaturalist.org/observations/220533512	Limonium pseudominutum Erben	FR	43.2105	6.6662	2023-02-22	22	2	2023
https://www.inaturalist.org/observations/213447335	Limonium pseudominutum Erben	FR	43.3314	5.09418	2024-05-04	4	5	2024
https://www.inaturalist.org/observations/326336999	Limonium pseudominutum Erben	FR	43.2729	5.30131	2025-10-26	26	10	2025
https://www.inaturalist.org/observations/200201196	Limonium pseudominutum Erben	FR	43.1851	6.64262	2023-02-07	7	2	2023
https://www.inaturalist.org/observations/286028747	Limonium pseudominutum Erben	FR	43.2312	5.35008	2025-06-01	1	6	2025
https://www.inaturalist.org/observations/329983343	Limonium pseudominutum Erben	FR	43.2138	5.33946	2024-05-08	8	5	2024
https://www.inaturalist.org/observations/149587999	Limonium pseudominutum Erben	FR	43.3278	5.04966	2023-02-19	19	2	2023
https://www.inaturalist.org/observations/35851456	Limonium pseudominutum Erben	FR	43.1466	5.71008	2019-11-19	19	11	2019
https://www.inaturalist.org/observations/312490679	Limonium pseudominutum Erben	FR	43.3288	5.08295	2025-09-08	8	9	2025
https://www.inaturalist.org/observations/281867133	Limonium pseudominutum Erben	FR	43.21	5.37558	2025-05-17	17	5	2025
https://www.inaturalist.org/observations/31790304	Limonium pseudominutum Erben	FR	43.002	6.20693	2019-05-20	20	5	2019
https://www.inaturalist.org/observations/280603892	Limonium pseudominutum Erben	FR	43.2081	5.36996	2025-05-09	9	5	2025
https://www.inaturalist.org/observations/246969705	Limonium pseudominutum Erben	FR	43.212	5.4554	2023-09-28	28	9	2023
https://www.inaturalist.org/observations/317312065	Limonium pseudominutum Erben	FR	43.2146	5.34274	2025-09-28	28	9	2025
https://www.inaturalist.org/observations/179540862	Limonium pseudominutum Erben	FR	43.2021	5.49802	2023-08-21	21	8	2023
https://www.inaturalist.org/observations/321596656	Limonium pseudominutum Erben	FR	43.0277	6.09719	2025-10-18	18	10	2025
https://www.inaturalist.org/observations/317309068	Limonium pseudominutum Erben	FR	43.2134	5.34316	2025-09-28	28	9	2025
https://www.inaturalist.org/observations/333296507	Limonium pseudominutum Erben	FR	43.1126	5.79237	2026-01-03	3	1	2026
https://www.inaturalist.org/observations/189093827	Limonium pseudominutum Erben	FR	43.2853	5.34984	2023-10-27	27	10	2023
https://www.inaturalist.org/observations/102358225	Limonium pseudominutum Erben	FR	43.2302	5.34904	2021-11-30	30	11	2021
https://www.inaturalist.org/observations/333302993	Limonium pseudominutum Erben	FR	43.1157	5.76668	2026-01-03	3	1	2026
https://www.inaturalist.org/observations/286485433	Limonium pseudominutum Erben	FR	43.0809	5.76858	2025-06-03	3	6	2025
https://www.inaturalist.org/observations/312495248	Limonium pseudominutum Erben	FR	43.328	5.08121	2025-09-08	8	9	2025
https://www.inaturalist.org/observations/305263796	Limonium pseudominutum Erben	FR	43.2098	5.37497	2025-07-21	21	7	2025
https://www.inaturalist.org/observations/269933862	Limonium pseudominutum Erben	FR	43.0051	6.37631	2025-04-12	12	4	2025
https://www.inaturalist.org/observations/257962532	Limonium pseudominutum Erben	FR	43.0403	6.09475	2024-12-28	28	12	2024
https://www.inaturalist.org/observations/196663777	Limonium pseudominutum Erben	FR	43.0467	5.85814	2024-01-14	14	1	2024
https://www.inaturalist.org/observations/333036622	Limonium pseudominutum Erben	FR	43.2102	5.35477	2025-11-14	14	11	2025
https://www.inaturalist.org/observations/326449403	Limonium pseudominutum Erben	FR	43.2199	5.34595	2004-02-20	20	2	2004
https://www.inaturalist.org/observations/273754087	Limonium pseudominutum Erben	FR	43.2127	5.34617	2025-04-26	26	4	2025
https://www.inaturalist.org/observations/276096071	Limonium pseudominutum Erben	FR	43.2317	5.35045	2025-04-28	28	4	2025
https://www.inaturalist.org/observations/215090160	Limonium pseudominutum Erben	FR	43.0132	6.39257	2024-05-11	11	5	2024
https://www.inaturalist.org/observations/189688345	Limonium pseudominutum Erben	FR	43.2724	5.30031	2023-11-01	1	11	2023
https://www.inaturalist.org/observations/148313604	Limonium pseudominutum Erben	FR	43.2491	6.68161	2023-02-08	8	2	2023
https://www.inaturalist.org/observations/202652917	Limonium pseudominutum Erben	FR	43.1031	6.36639	2024-03-16	16	3	2024
https://www.inaturalist.org/observations/322414262	Limonium pseudominutum Erben	FR	43.1027	6.31899	2025-10-22	22	10	2025
https://www.inaturalist.org/observations/273707879	Limonium pseudominutum Erben	FR	43.2128	5.34613	2025-04-26	26	4	2025
https://www.inaturalist.org/observations/196663142	Limonium pseudominutum Erben	FR	43.0481	5.85785	2024-01-14	14	1	2024
https://www.inaturalist.org/observations/266090508	Limonium pseudominutum Erben	FR	43.2296	5.34847	2025-03-20	20	3	2025
https://www.inaturalist.org/observations/325113871	Limonium pseudominutum Erben	FR	43.2831	5.31577	2025-11-03	3	11	2025
https://www.inaturalist.org/observations/320369172	Limonium pseudominutum Erben	FR	43.1099	6.29533	2025-10-12	12	10	2025
https://www.inaturalist.org/observations/286729038	Limonium pseudominutum Erben	FR	43.0806	5.76917	2025-06-03	3	6	2025
https://www.inaturalist.org/observations/147017374	Limonium pseudominutum Erben	FR	43.212	5.44563	2023-01-21	21	1	2023
https://www.inaturalist.org/observations/279544951	Limonium pseudominutum Erben	FR	43.2757	5.30393	2025-05-08	8	5	2025
https://www.inaturalist.org/observations/281602958	Limonium pseudominutum Erben	FR	43.2312	5.3502	2025-05-16	16	5	2025
https://www.inaturalist.org/observations/282715714	Limonium pseudominutum Erben	FR	43.2294	5.3486	2025-05-20	20	5	2025
https://www.inaturalist.org/observations/281560642	Limonium pseudominutum Erben	FR	43.2314	5.35027	2025-05-16	16	5	2025
https://www.inaturalist.org/observations/281560639	Limonium pseudominutum Erben	FR	43.2315	5.35044	2025-05-16	16	5	2025
https://www.inaturalist.org/observations/282724487	Limonium pseudominutum Erben	FR	43.2293	5.3488	2025-05-18	18	5	2025
https://www.inaturalist.org/observations/280622360	Limonium pseudominutum Erben	FR	43.2748	5.30266	2025-05-11	11	5	2025
https://www.inaturalist.org/observations/280622358	Limonium pseudominutum Erben	FR	43.2748	5.30266	2025-05-11	11	5	2025
https://www.inaturalist.org/observations/191598171	Limonium pseudominutum Erben	FR	43.2743	5.303	2023-08-03	3	8	2023
https://www.inaturalist.org/observations/181335589	Limonium pseudominutum Erben	FR	43.2102	5.44996	2023-08-26	26	8	2023
https://www.inaturalist.org/observations/156292241	Limonium pseudominutum Erben	FR	43.1142	6.36017	2023-04-23	23	4	2023
https://www.inaturalist.org/observations/101569885	Limonium pseudominutum Erben	FR	43.0094	6.35984	2014-08-30	30	8	2014
https://www.inaturalist.org/observations/315979100	Limonium pseudominutum Erben	FR	43.2846	5.31268	2025-08-31	31	8	2025
https://www.inaturalist.org/observations/304910336	Limonium pseudominutum Erben	FR	43.2221	5.34551	2025-08-09	9	8	2025
https://www.inaturalist.org/observations/329669553	Limonium pseudominutum Erben	FR	43.0311	6.10344	2025-10-18	18	10	2025
https://www.inaturalist.org/observations/307925641	Limonium pseudominutum Erben	FR	43.0984	6.01536	2025-08-21	21	8	2025
https://www.inaturalist.org/observations/328467026	Limonium pseudominutum Erben	FR	43.337	5.02905	2025-11-27	27	11	2025
https://www.inaturalist.org/observations/321996568	Limonium pseudominutum Erben	FR	43.3372	5.25298	2025-10-08	8	10	2025
https://www.inaturalist.org/observations/148274386	Limonium pseudominutum Erben	FR	43.185	6.64262	2023-02-07	7	2	2023
https://www.inaturalist.org/observations/322973843	Limonium pseudominutum Erben	FR	43.0382	6.09345	2025-10-25	25	10	2025
https://www.inaturalist.org/observations/304772544	Limonium pseudominutum Erben	FR	43.2161	5.34257	2025-07-30	30	7	2025
https://www.inaturalist.org/observations/302888590	Limonium pseudominutum Erben	FR	43.2619	5.28776	2025-08-01	1	8	2025
https://www.inaturalist.org/observations/298224111	Limonium pseudominutum Erben	FR	43.2296	5.34898	2025-07-15	15	7	2025
https://www.inaturalist.org/observations/267575235	Limonium pseudominutum Erben	FR	43.3414	5.02158	2025-03-29	29	3	2025
https://www.inaturalist.org/observations/279759492	Limonium pseudominutum Erben	FR	43.2838	5.3067	2025-05-09	9	5	2025
https://www.inaturalist.org/observations/276076134	Limonium pseudominutum Erben	FR	43.2743	5.30212	2025-04-28	28	4	2025
https://www.inaturalist.org/observations/272022028	Limonium pseudominutum Erben	FR	43.041	6.10039	2025-04-21	21	4	2025
https://www.inaturalist.org/observations/269002492	Limonium pseudominutum Erben	FR	43.3423	5.02084	2025-04-06	6	4	2025
https://www.inaturalist.org/observations/267914632	Limonium pseudominutum Erben	FR	43.2297	5.34868	2025-03-31	31	3	2025
https://www.inaturalist.org/observations/267750777	Limonium pseudominutum Erben	FR	43.2101	5.37539	2025-03-30	30	3	2025
https://www.inaturalist.org/observations/267751647	Limonium pseudominutum Erben	FR	43.21	5.37544	2025-03-30	30	3	2025
https://www.inaturalist.org/observations/267585075	Limonium pseudominutum Erben	FR	43.3417	5.02135	2025-03-29	29	3	2025
https://www.inaturalist.org/observations/267178013	Limonium pseudominutum Erben	FR	43.2096	5.36153	2025-03-26	26	3	2025
https://www.inaturalist.org/observations/263395758	Limonium pseudominutum Erben	FR	43.2079	5.36369	2025-02-28	28	2	2025
https://www.inaturalist.org/observations/262748685	Limonium pseudominutum Erben	FR	43.202	5.49815	2025-02-22	22	2	2025
https://www.inaturalist.org/observations/262842709	Limonium pseudominutum Erben	FR	43.2096	5.37471	2025-02-23	23	2	2025
https://www.inaturalist.org/observations/253531302	Limonium pseudominutum Erben	FR	43.0353	6.16864	2021-05-22	22	5	2021
https://www.inaturalist.org/observations/243960676	Limonium pseudominutum Erben	FR	43.0118	6.43394	2024-09-19	19	9	2024
https://www.inaturalist.org/observations/252035029	Limonium pseudominutum Erben	FR	43.0132	6.39255	2024-11-17	17	11	2024
https://www.inaturalist.org/observations/169242697	Limonium pseudominutum Erben	FR	43.0355	6.15413	2023-06-24	24	6	2023
https://www.inaturalist.org/observations/250309004	Limonium pseudominutum Erben	FR	43.2312	5.3503	2024-11-03	3	11	2024
https://www.inaturalist.org/observations/161298534	Limonium pseudominutum Erben	FR	43.09	5.80779	2023-05-12	12	5	2023
https://www.inaturalist.org/observations/247451096	Limonium pseudominutum Erben	FR	43.2152	5.34197	2024-10-12	12	10	2024
https://www.inaturalist.org/observations/243347246	Limonium pseudominutum Erben	FR	43.273	5.30133	2024-09-22	22	9	2024
https://www.inaturalist.org/observations/216713100	Limonium pseudominutum Erben	FR	43.2238	5.34963	2024-05-18	18	5	2024
https://www.inaturalist.org/observations/213974169	Limonium pseudominutum Erben	FR	43.2134	5.34417	2024-05-06	6	5	2024
https://www.inaturalist.org/observations/159257213	Limonium pseudominutum Erben	FR	43.211	5.38754	2023-05-02	2	5	2023
https://www.inaturalist.org/observations/147934479	Limonium pseudominutum Erben	FR	43.2766	5.30398	2022-12-28	28	12	2022
https://www.inaturalist.org/observations/147314020	Limonium pseudominutum Erben	FR	43.2633	5.29048	2022-12-28	28	12	2022
https://www.inaturalist.org/observations/190833275	Limonium pseudominutum Erben	FR	43.284	5.31542	2023-11-12	12	11	2023
https://www.inaturalist.org/observations/195762528	Limonium pseudominutum Erben	FR	43.1983	5.51043	2014-01-05	5	1	2014
https://www.inaturalist.org/observations/188661362	Limonium pseudominutum Erben	FR	43.2815	5.30523	2023-10-21	21	10	2023
https://www.inaturalist.org/observations/149709529	Limonium pseudominutum Erben	FR	43.2766	5.30391	2023-02-25	25	2	2023
https://www.inaturalist.org/observations/143043201	Limonium pseudominutum Erben	FR	43.0409	6.10198	2022-11-14	14	11	2022
https://www.inaturalist.org/observations/17614312	Limonium pseudominutum Erben	FR	43.2139	5.33722	2018-02-11	11	2	2018
https://www.inaturalist.org/observations/134017888	Limonium pseudominutum Erben	FR	43.0037	6.2132	2022-07-29	29	7	2022
https://www.inaturalist.org/observations/16136803	Limonium pseudominutum Erben	FR	43.3319	5.08745	2017-08-20	20	8	2017
https://www.inaturalist.org/observations/17363233	Limonium pseudominutum Erben	FR	43.2103	5.35262	2018-02-10	10	2	2018
https://www.inaturalist.org/observations/17363232	Limonium pseudominutum Erben	FR	43.2129	5.34154	2018-02-11	11	2	2018
https://www.inaturalist.org/observations/330262563	Limonium ramosissimum subsp. provinciale (Pignatti) Pignatti	FR	43.5007	4.12473	2023-10-06	6	10	2023
https://www.inaturalist.org/observations/332409176	Limonium ramosissimum subsp. provinciale (Pignatti) Pignatti	FR	43.4862	4.14438	2025-12-27	27	12	2025
https://www.inaturalist.org/observations/202652107	Limonium virgatum (Willd.) Fourr.	FR	43.3304	5.07172	2010-09-26	26	9	2010
https://www.inaturalist.org/observations/301546491	Limonium virgatum (Willd.) Fourr.	FR	42.8383	3.03502	2025-07-24	24	7	2025
https://www.inaturalist.org/observations/63179673	Limonium virgatum (Willd.) Fourr.	FR	43.5091	4.14162	2020-10-17	17	10	2020
https://www.inaturalist.org/observations/236592649	Limonium virgatum (Willd.) Fourr.	FR	43.4768	4.16449	2024-08-18	18	8	2024
https://www.inaturalist.org/observations/252208692	Limonium virgatum (Willd.) Fourr.	FR	43.4646	3.81135	2021-09-05	5	9	2021
https://www.inaturalist.org/observations/135654833	Limonium virgatum (Willd.) Fourr.	FR	42.6592	9.06259	2022-09-14	14	9	2022
https://www.inaturalist.org/observations/323150140	Limonium virgatum (Willd.) Fourr.	FR	43.0753	5.78971	2025-10-22	22	10	2025
https://www.inaturalist.org/observations/309094463	Limonium virgatum (Willd.) Fourr.	FR	43.0907	3.08234	2025-08-24	24	8	2025
https://www.inaturalist.org/observations/69132928	Limonium virgatum (Willd.) Fourr.	FR	43.3935	3.68236	2018-12-23	23	12	2018
https://www.inaturalist.org/observations/140238924	Limonium virgatum (Willd.) Fourr.	FR	43.0558	3.07765	2022-10-25	25	10	2022
https://www.inaturalist.org/observations/69055225	Limonium virgatum (Willd.) Fourr.	FR	43.4651	3.81119	2019-09-29	29	9	2019
https://www.inaturalist.org/observations/173267084	Limonium virgatum (Willd.) Fourr.	FR	42.7259	9.3342	2023-07-16	16	7	2023
https://www.inaturalist.org/observations/317942695	Limonium virgatum (Willd.) Fourr.	FR	43.1194	3.11582	2025-06-27	27	6	2025
https://www.inaturalist.org/observations/315714099	Limonium virgatum (Willd.) Fourr.	FR	43.2041	5.51427	2025-08-23	23	8	2025
https://www.inaturalist.org/observations/322455128	Limonium virgatum (Willd.) Fourr.	FR	43.0951	3.11043	2025-10-22	22	10	2025
https://www.inaturalist.org/observations/216272793	Limonium virgatum (Willd.) Fourr.	FR	42.9911	3.04973	2021-06-12	12	6	2021
https://www.inaturalist.org/observations/294917962	Limonium virgatum (Willd.) Fourr.	FR	42.942	3.02727	2025-05-15	15	5	2025
https://www.inaturalist.org/observations/215769996	Limonium virgatum (Willd.) Fourr.	FR	43.4863	4.14153	2021-06-27	27	6	2021
https://www.inaturalist.org/observations/52383281	Limonium virgatum (Willd.) Fourr.	FR	43.5028	3.87833	2020-07-08	8	7	2020
https://www.inaturalist.org/observations/310849950	Limonium virgatum (Willd.) Fourr.	FR	43.1117	3.04411	2025-09-01	1	9	2025
https://www.inaturalist.org/observations/248413061	Limonium virgatum (Willd.) Fourr.	FR	43.4602	3.68076	2024-07-25	25	7	2024
https://www.inaturalist.org/observations/62292388	Limonium virgatum (Willd.) Fourr.	FR	43.515	3.90149	2020-10-11	11	10	2020
https://www.inaturalist.org/observations/329664991	Limonium virgatum (Willd.) Fourr.	FR	43.0311	6.10345	2025-10-18	18	10	2025
https://www.inaturalist.org/observations/315243919	Limonium virgatum (Willd.) Fourr.	FR	43.4609	4.46387	2025-09-20	20	9	2025
https://www.inaturalist.org/observations/322030380	Limonium virgatum (Willd.) Fourr.	FR	43.3751	4.83275	2025-10-18	18	10	2025
https://www.inaturalist.org/observations/314304504	Limonium virgatum (Willd.) Fourr.	FR	43.4025	4.75322	2025-09-16	16	9	2025
https://www.inaturalist.org/observations/296541127	Limonium virgatum (Willd.) Fourr.	FR	42.5158	3.13874	2025-05-13	13	5	2025
https://www.inaturalist.org/observations/186746026	Limonium virgatum (Willd.) Fourr.	FR	43.5214	3.84101	2023-10-08	8	10	2023
https://www.inaturalist.org/observations/52384086	Limonium virgatum (Willd.) Fourr.	FR	43.4932	3.86139	2020-07-08	8	7	2020
https://www.inaturalist.org/observations/185127632	Limonium virgatum (Willd.) Fourr.	FR	42.7346	9.34458	2023-09-27	27	9	2023
https://www.inaturalist.org/observations/316960091	Limonium virgatum (Willd.) Fourr.	FR	43.6883	7.32095	2025-09-27	27	9	2025
https://www.inaturalist.org/observations/304911997	Limonium virgatum (Willd.) Fourr.	FR	43.3449	5.02482	2025-08-09	9	8	2025
https://www.inaturalist.org/observations/317506454	Limonium virgatum (Willd.) Fourr.	FR	43.0686	5.79301	2025-09-28	28	9	2025
https://www.inaturalist.org/observations/314305760	Limonium virgatum (Willd.) Fourr.	FR	43.4607	3.78375	2025-09-16	16	9	2025
https://www.inaturalist.org/observations/174256534	Limonium virgatum (Willd.) Fourr.	FR	42.6978	9.32294	2023-07-22	22	7	2023
https://www.inaturalist.org/observations/174334405	Limonium virgatum (Willd.) Fourr.	FR	42.7331	9.34388	2023-07-22	22	7	2023
https://www.inaturalist.org/observations/173987414	Limonium virgatum (Willd.) Fourr.	FR	42.6761	9.28308	2023-07-20	20	7	2023
https://www.inaturalist.org/observations/174255624	Limonium virgatum (Willd.) Fourr.	FR	42.7031	9.32187	2023-07-22	22	7	2023
https://www.inaturalist.org/observations/173983786	Limonium virgatum (Willd.) Fourr.	FR	42.7186	9.32827	2023-07-20	20	7	2023
https://www.inaturalist.org/observations/173983787	Limonium virgatum (Willd.) Fourr.	FR	42.7186	9.32825	2023-07-20	20	7	2023
https://www.inaturalist.org/observations/328478325	Limonium virgatum (Willd.) Fourr.	FR	43.3448	5.02485	2025-11-27	27	11	2025
https://www.inaturalist.org/observations/328205580	Limonium virgatum (Willd.) Fourr.	FR	43.0641	5.81431	2025-11-23	23	11	2025
https://www.inaturalist.org/observations/292403788	Limonium virgatum (Willd.) Fourr.	FR	43.3907	4.82573	2025-06-24	24	6	2025
https://www.inaturalist.org/observations/215938165	Limonium virgatum (Willd.) Fourr.	FR	43.3481	4.79307	2024-05-11	11	5	2024
https://www.inaturalist.org/observations/265462650	Limonium virgatum (Willd.) Fourr.	FR	43.0724	5.78806	2025-03-14	14	3	2025
https://www.inaturalist.org/observations/262682639	Limonium virgatum (Willd.) Fourr.	FR	43.4341	4.86284	2025-02-20	20	2	2025
https://www.inaturalist.org/observations/161297322	Limonium virgatum (Willd.) Fourr.	FR	43.0851	5.80561	2023-05-12	12	5	2023
https://www.inaturalist.org/observations/247175631	Limonium virgatum (Willd.) Fourr.	FR	43.2717	5.29989	2024-10-09	9	10	2024
https://www.inaturalist.org/observations/236687274	Limonium virgatum (Willd.) Fourr.	FR	43.4554	3.81287	2024-08-16	16	8	2024
https://www.inaturalist.org/observations/200895039	Limonium virgatum (Willd.) Fourr.	FR	43.2735	3.34999	2024-02-25	25	2	2024
https://www.inaturalist.org/observations/188060035	Limonium virgatum (Willd.) Fourr.	FR	42.9153	3.05883	2023-10-15	15	10	2023
https://www.inaturalist.org/observations/188430632	Limonium virgatum (Willd.) Fourr.	FR	42.9823	3.04115	2023-10-15	15	10	2023
https://www.inaturalist.org/observations/185624413	Limonium virgatum (Willd.) Fourr.	FR	43.1648	5.60659	2023-09-24	24	9	2023
https://www.inaturalist.org/observations/186874265	Limonium virgatum (Willd.) Fourr.	FR	43.5214	3.84101	2023-10-08	8	10	2023
https://www.inaturalist.org/observations/174444651	Limonium virgatum (Willd.) Fourr.	FR	42.8314	3.03333	2023-07-22	22	7	2023
https://www.inaturalist.org/observations/174443505	Limonium virgatum (Willd.) Fourr.	FR	42.8649	3.04755	2023-07-22	22	7	2023
https://www.inaturalist.org/observations/69307521	Limonium virgatum (Willd.) Fourr.	FR	42.9963	3.05127	2021-02-09	9	2	2021
https://www.inaturalist.org/observations/55140525	Limonium virgatum (Willd.) Fourr.	FR	43.5125	4.14328	2020-08-02	2	8	2020
https://www.inaturalist.org/observations/66579523	Limonium virgatum (Willd.) Fourr.	FR	43.4558	3.81416	2020-09-17	17	9	2020
https://www.inaturalist.org/observations/237319196	Limonium vulgare Mill.	FR	45.7777	-1.12595	2024-08-09	9	8	2024
https://www.inaturalist.org/observations/197785471	Limonium vulgare Mill.	FR	45.9584	-1.24288	2023-07-13	13	7	2023
https://www.inaturalist.org/observations/299874470	Limonium vulgare Mill.	FR	47.3049	-2.43733	2025-07-21	21	7	2025
https://www.inaturalist.org/observations/292833983	Limonium vulgare Mill.	FR	44.7603	-1.14301	2025-06-26	26	6	2025
https://www.inaturalist.org/observations/90972506	Limonium vulgare Mill.	FR	42.6238	3.02352	2021-08-13	13	8	2021
https://www.inaturalist.org/observations/14780321	Limonium vulgare Mill.	FR	47.6184	-2.71197	2018-07-26	26	7	2018
http://www.inaturalist.org/observations/1289686	Limonium vulgare Mill.	FR	47.3746	-2.94869	2013-08-22	22	8	2013
https://www.inaturalist.org/observations/250171701	Limonium vulgare Mill.	FR	46.3178	-1.17782	2024-11-02	2	11	2024
https://www.inaturalist.org/observations/232250186	Limonium vulgare Mill.	FR	47.6911	-3.21048	2024-07-28	28	7	2024
https://www.inaturalist.org/observations/8438759	Limonium vulgare Mill.	FR	43.518	4.62919	2017-09-08	8	9	2017
https://www.inaturalist.org/observations/123609940	Limonium vulgare Mill.	FR	47.5797	-2.71224	2022-06-22	22	6	2022
https://www.inaturalist.org/observations/132033349	Limonium vulgare Mill.	FR	46.2281	-1.41473	2022-08-23	23	8	2022
https://www.inaturalist.org/observations/236911175	Limonium vulgare Mill.	FR	46.228	-1.41505	2024-07-26	26	7	2024
https://www.inaturalist.org/observations/237101643	Limonium vulgare Mill.	FR	45.9572	-0.99188	2024-08-21	21	8	2024
https://www.inaturalist.org/observations/301241238	Limonium vulgare Mill.	FR	46.7255	-1.90593	2025-07-04	4	7	2025
https://www.inaturalist.org/observations/299441028	Limonium vulgare Mill.	FR	46.2398	-1.53173	2021-09-21	21	9	2021
https://www.inaturalist.org/observations/295329098	Limonium vulgare Mill.	FR	46.2394	-1.5312	2021-09-21	21	9	2021
https://www.inaturalist.org/observations/294583909	Limonium vulgare Mill.	FR	46.2389	-1.52267	2022-09-15	15	9	2022
https://www.inaturalist.org/observations/192236895	Limonium vulgare Mill.	FR	47.6074	-2.7575	2023-10-16	16	10	2023
https://www.inaturalist.org/observations/170686082	Limonium vulgare Mill.	FR	47.5919	-2.72246	2023-07-02	2	7	2023
https://www.inaturalist.org/observations/234890690	Limonium vulgare Mill.	FR	47.6895	-3.20204	2024-08-10	10	8	2024
https://www.inaturalist.org/observations/283101741	Limonium vulgare Mill.	FR	47.6226	-2.75096	2025-05-22	22	5	2025
https://www.inaturalist.org/observations/89322236	Limonium vulgare Mill.	FR	46.2164	-1.50874	2021-07-31	31	7	2021
https://www.inaturalist.org/observations/313077804	Limonium vulgare Mill.	FR	43.1292	3.04337	2025-09-11	11	9	2025
https://www.inaturalist.org/observations/299456653	Limonium vulgare Mill.	FR	46.2445	-1.48588	2009-08-02	2	8	2009
https://www.inaturalist.org/observations/173001346	Limonium vulgare Mill.	FR	45.7609	-1.00629	2023-07-08	8	7	2023
https://www.inaturalist.org/observations/96752087	Limonium vulgare Mill.	FR	43.3543	4.78321	2021-09-13	13	9	2021
https://www.inaturalist.org/observations/300662974	Limonium vulgare Mill.	FR	47.504	-2.63256	2025-07-22	22	7	2025
https://www.inaturalist.org/observations/89617100	Limonium vulgare Mill.	FR	47.5935	-2.80861	2021-08-02	2	8	2021
https://www.inaturalist.org/observations/300612381	Limonium vulgare Mill.	FR	46.215	-1.47682	2025-07-24	24	7	2025
https://www.inaturalist.org/observations/307505860	Limonium vulgare Mill.	FR	44.6454	-1.11211	2025-08-19	19	8	2025
https://www.inaturalist.org/observations/131179607	Limonium vulgare Mill.	FR	47.6169	-2.86798	2022-08-16	16	8	2022
https://www.inaturalist.org/observations/54198012	Limonium vulgare Mill.	FR	47.3625	-3.26042	2020-07-24	24	7	2020
https://www.inaturalist.org/observations/128428029	Limonium vulgare Mill.	FR	46.2186	-1.51802	2022-07-29	29	7	2022
https://www.inaturalist.org/observations/302605100	Limonium vulgare Mill.	FR	45.779	-1.12546	2025-07-30	30	7	2025
https://www.inaturalist.org/observations/234481985	Limonium vulgare Mill.	FR	46.0146	-1.17076	2024-08-08	8	8	2024
https://www.inaturalist.org/observations/176595899	Limonium vulgare Mill.	FR	47.5888	-2.71297	2023-08-04	4	8	2023
https://www.inaturalist.org/observations/161210542	Limonium vulgare Mill.	FR	47.5043	-2.63193	2023-05-12	12	5	2023
https://www.inaturalist.org/observations/172691221	Limonium vulgare Mill.	FR	47.6641	-3.20083	2023-07-13	13	7	2023
https://www.inaturalist.org/observations/171766947	Limonium vulgare Mill.	FR	45.7609	-1.0064	2023-07-08	8	7	2023
https://www.inaturalist.org/observations/91831458	Limonium vulgare Mill.	FR	46.2138	-1.50738	2021-08-20	20	8	2021
https://www.inaturalist.org/observations/97697197	Limonium vulgare Mill.	FR	43.5414	4.7449	2021-09-17	17	9	2021
https://www.inaturalist.org/observations/88516575	Limonium vulgare Mill.	FR	47.2595	-2.42345	2021-07-19	19	7	2021
https://www.inaturalist.org/observations/318186462	Limonium vulgare Mill.	FR	43.1164	3.07415	2025-10-02	2	10	2025
https://www.inaturalist.org/observations/305741605	Limonium vulgare Mill.	FR	46.4345	-1.64217	2025-08-12	12	8	2025
https://www.inaturalist.org/observations/306972760	Limonium vulgare Mill.	FR	47.51	-2.62669	2025-08-04	4	8	2025
https://www.inaturalist.org/observations/302605919	Limonium vulgare Mill.	FR	45.7789	-1.12542	2025-07-30	30	7	2025
https://www.inaturalist.org/observations/302400288	Limonium vulgare Mill.	FR	47.3121	-2.45418	2025-07-30	30	7	2025
https://www.inaturalist.org/observations/302605397	Limonium vulgare Mill.	FR	45.779	-1.12545	2025-07-30	30	7	2025
https://www.inaturalist.org/observations/289328715	Limonium vulgare Mill.	FR	47.5616	-2.97557	2025-06-13	13	6	2025
https://www.inaturalist.org/observations/91673605	Limonium vulgare Mill.	FR	45.6845	-1.227	2021-08-18	18	8	2021
https://www.inaturalist.org/observations/235157841	Limonium vulgare Mill.	FR	46.231	-1.52467	2024-07-28	28	7	2024
https://www.inaturalist.org/observations/141898278	Limonium vulgare Mill.	FR	44.6531	-1.13987	2022-11-13	13	11	2022
https://www.inaturalist.org/observations/173450923	Limonium vulgare Mill.	FR	47.5427	-2.81753	2023-07-08	8	7	2023
https://www.inaturalist.org/observations/174341330	Limonium vulgare Mill.	FR	44.6636	-1.01869	2023-07-22	22	7	2023
https://www.inaturalist.org/observations/62882751	Limonium vulgare Mill.	FR	47.4918	-2.68329	2020-10-03	3	10	2020
https://www.inaturalist.org/observations/124917896	Limonium vulgare Mill.	FR	45.9672	-1.26028	2022-07-05	5	7	2022
https://www.inaturalist.org/observations/285872851	Limonium vulgare Mill.	FR	46.5904	-1.8472	2025-05-31	31	5	2025
https://www.inaturalist.org/observations/99522171	Limonium vulgare Mill.	FR	47.5433	-2.73026	2021-09-05	5	9	2021
https://www.inaturalist.org/observations/321045478	Limonium vulgare Mill.	FR	47.4956	-2.682	2025-10-15	15	10	2025
https://www.inaturalist.org/observations/306737500	Limonium vulgare Mill.	FR	44.6755	-1.02553	2025-07-18	18	7	2025
https://www.inaturalist.org/observations/292038627	Limonium vulgare Mill.	FR	47.2856	-2.46863	2025-06-20	20	6	2025
https://www.inaturalist.org/observations/273343153	Limonium vulgare Mill.	FR	44.645	-1.09743	2025-04-25	25	4	2025
https://www.inaturalist.org/observations/250257146	Limonium vulgare Mill.	FR	46.3004	-1.10125	2024-11-02	2	11	2024
https://www.inaturalist.org/observations/244731541	Limonium vulgare Mill.	FR	47.295	-2.51574	2024-09-26	26	9	2024
https://www.inaturalist.org/observations/241943773	Limonium vulgare Mill.	FR	46.4322	-1.63453	2024-09-15	15	9	2024
https://www.inaturalist.org/observations/243756746	Limonium vulgare Mill.	FR	47.6183	-2.70976	2024-09-23	23	9	2024
https://www.inaturalist.org/observations/238635039	Limonium vulgare Mill.	FR	43.3927	3.5598	2024-08-29	29	8	2024
https://www.inaturalist.org/observations/225478247	Limonium vulgare Mill.	FR	47.6388	-3.04734	2024-06-27	27	6	2024
https://www.inaturalist.org/observations/203207903	Limonium vulgare Mill.	FR	47.4686	-2.48889	2023-07-07	7	7	2023
https://www.inaturalist.org/observations/126036853	Limonium vulgare Mill.	FR	47.5646	-3.0889	2022-07-06	6	7	2022
https://www.inaturalist.org/observations/187089692	Limonium vulgare Mill.	FR	47.6768	-3.2037	2023-08-08	8	8	2023
https://www.inaturalist.org/observations/167073395	Limonium vulgare Mill.	FR	47.5982	-2.78749	2023-06-09	9	6	2023
https://www.inaturalist.org/observations/172168498	Limonium vulgare Mill.	FR	46.5592	-1.78554	2023-07-10	10	7	2023
https://www.inaturalist.org/observations/172183315	Limonium vulgare Mill.	FR	46.5631	-1.78855	2023-07-10	10	7	2023
https://www.inaturalist.org/observations/172167471	Limonium vulgare Mill.	FR	46.5601	-1.78507	2023-07-10	10	7	2023
https://www.inaturalist.org/observations/167073404	Limonium vulgare Mill.	FR	47.611	-2.74729	2023-06-10	10	6	2023
https://www.inaturalist.org/observations/135249702	Limonium vulgare Mill.	FR	47.5021	-3.14997	2022-09-16	16	9	2022
https://www.inaturalist.org/observations/95129807	Limonium vulgare Mill.	FR	46.2284	-1.48582	2021-09-17	17	9	2021
https://www.inaturalist.org/observations/107028505	Limonium aegaeum Erben & Brullo	GR	37.8507	23.7458	2022-02-17	17	2	2022
https://www.inaturalist.org/observations/107072533	Limonium aegaeum Erben & Brullo	GR	37.8488	23.7399	2022-02-17	17	2	2022
https://www.inaturalist.org/observations/131978429	Limonium aegaeum Erben & Brullo	GR	37.8627	24.0416	2019-07-10	10	7	2019
https://www.inaturalist.org/observations/137184535	Limonium antipaxorum R.Artelari	GR	39.1487	20.239	2007-08-13	13	8	2007
https://www.inaturalist.org/observations/67295040	Limonium aucheri (Girard) Greuter & Burdet	GR	36.1053	27.7378	2020-12-29	29	12	2020
https://www.inaturalist.org/observations/82688527	Limonium brevipetiolatum R.Artelari & Erben	GR	38.8463	20.7273	2021-06-12	12	6	2021
https://www.inaturalist.org/observations/65753234	Limonium brevipetiolatum R.Artelari & Erben	GR	38.8096	20.7232	2020-10-20	20	10	2020
https://www.inaturalist.org/observations/149173836	Limonium brevipetiolatum R.Artelari & Erben	GR	39.7736	19.9553	2014-09-13	13	9	2014
https://www.inaturalist.org/observations/109525881	Limonium brevipetiolatum R.Artelari & Erben	GR	38.2757	20.4255	2022-03-24	24	3	2022
https://www.inaturalist.org/observations/64118591	Limonium brevipetiolatum R.Artelari & Erben	GR	38.8006	20.7236	2020-09-27	27	9	2020
https://www.inaturalist.org/observations/31838546	Limonium brevipetiolatum R.Artelari & Erben	GR	38.8081	20.726	2019-08-30	30	8	2019
https://www.inaturalist.org/observations/102375030	Limonium brevipetiolatum R.Artelari & Erben	GR	36.6829	22.5204	2021-09-21	21	9	2021
https://www.inaturalist.org/observations/64118583	Limonium brevipetiolatum R.Artelari & Erben	GR	38.7997	20.7218	2020-09-27	27	9	2020
https://www.inaturalist.org/observations/34792007	Limonium brevipetiolatum R.Artelari & Erben	GR	38.8025	20.7266	2019-10-23	23	10	2019
https://www.inaturalist.org/observations/33131955	Limonium brevipetiolatum R.Artelari & Erben	GR	38.8001	20.7227	2019-09-20	20	9	2019
https://www.inaturalist.org/observations/33135576	Limonium brevipetiolatum R.Artelari & Erben	GR	38.8081	20.7204	2019-09-20	20	9	2019
https://www.inaturalist.org/observations/96691774	Limonium brevipetiolatum R.Artelari & Erben	GR	38.8	20.7216	2021-09-30	30	9	2021
https://www.inaturalist.org/observations/31783591	Limonium brevipetiolatum R.Artelari & Erben	GR	38.803	20.7268	2019-08-29	29	8	2019
https://www.inaturalist.org/observations/32000745	Limonium brevipetiolatum R.Artelari & Erben	GR	38.8019	20.7255	2019-09-02	2	9	2019
https://www.inaturalist.org/observations/33595016	Limonium brevipetiolatum R.Artelari & Erben	GR	38.803	20.7269	2019-09-24	24	9	2019
https://www.inaturalist.org/observations/33134107	Limonium brevipetiolatum R.Artelari & Erben	GR	38.8056	20.7274	2019-09-20	20	9	2019
https://www.inaturalist.org/observations/32181809	Limonium brevipetiolatum R.Artelari & Erben	GR	38.807	20.727	2019-09-05	5	9	2019
https://www.inaturalist.org/observations/32000758	Limonium brevipetiolatum R.Artelari & Erben	GR	38.8025	20.7269	2019-09-02	2	9	2019
https://www.inaturalist.org/observations/31783601	Limonium brevipetiolatum R.Artelari & Erben	GR	38.8005	20.7234	2019-08-29	29	8	2019
https://www.inaturalist.org/observations/34876567	Limonium brevipetiolatum R.Artelari & Erben	GR	38.8079	20.7202	2019-10-25	25	10	2019
https://www.inaturalist.org/observations/32359377	Limonium brevipetiolatum R.Artelari & Erben	GR	38.8025	20.7266	2019-09-08	8	9	2019
https://www.inaturalist.org/observations/31783600	Limonium brevipetiolatum R.Artelari & Erben	GR	38.8011	20.7245	2019-08-29	29	8	2019
https://www.inaturalist.org/observations/253795085	Limonium brevipetiolatum R.Artelari & Erben	GR	37.845	20.765	2021-10-21	21	10	2021
https://www.inaturalist.org/observations/64598829	Limonium brevipetiolatum R.Artelari & Erben	GR	39.4533	19.8753	2020-09-11	11	9	2020
https://www.inaturalist.org/observations/44254472	Limonium brevipetiolatum R.Artelari & Erben	GR	38.7003	20.7074	2019-07-15	15	7	2019
https://www.inaturalist.org/observations/99780744	Limonium compactum Erben & Brullo	GR	38.0252	22.8765	2021-10-30	30	10	2021
https://www.inaturalist.org/observations/62250115	Limonium compactum Erben & Brullo	GR	39.1145	26.4524	2020-10-10	10	10	2020
https://www.inaturalist.org/observations/47266128	Limonium compactum Erben & Brullo	GR	39.329	26.4213	2020-05-24	24	5	2020
https://www.inaturalist.org/observations/30711769	Limonium compactum Erben & Brullo	GR	39.1377	25.9257	2019-08-11	11	8	2019
https://www.inaturalist.org/observations/49753501	Limonium compactum Erben & Brullo	GR	37.7855	23.8866	2020-06-14	14	6	2020
https://www.inaturalist.org/observations/48817548	Limonium compactum Erben & Brullo	GR	37.817	23.7651	2020-06-07	7	6	2020
https://www.inaturalist.org/observations/127837001	Limonium compactum Erben & Brullo	GR	39.2978	26.4382	2022-07-12	12	7	2022
https://www.inaturalist.org/observations/135643810	Limonium compactum Erben & Brullo	GR	37.7745	23.9011	2022-06-25	25	6	2022
https://www.inaturalist.org/observations/135643724	Limonium compactum Erben & Brullo	GR	37.7759	23.8967	2022-06-25	25	6	2022
https://www.inaturalist.org/observations/107028515	Limonium echioides (L.) Mill.	GR	37.8502	23.7444	2022-02-17	17	2	2022
https://www.inaturalist.org/observations/131988752	Limonium echioides (L.) Mill.	GR	37.92	24.0311	2019-05-24	24	5	2019
https://www.inaturalist.org/observations/137151997	Limonium glomeratum (Tausch) Erben	GR	38.8466	20.6859	2019-09-25	25	9	2019
https://www.inaturalist.org/observations/27994903	Limonium glomeratum (Tausch) Erben	GR	38.8464	20.6879	2019-07-01	1	7	2019
https://www.inaturalist.org/observations/67308137	Limonium hirsuticalyx Pignatti	GR	36.094	28.0868	2017-10-02	2	10	2017
https://www.inaturalist.org/observations/97559333	Limonium hirsuticalyx Pignatti	GR	37.0776	25.3445	2021-10-08	8	10	2021
https://www.inaturalist.org/observations/71515175	Limonium hirsuticalyx Pignatti	GR	36.4509	28.2281	2021-03-18	18	3	2021
https://www.inaturalist.org/observations/63729360	Limonium hirsuticalyx Pignatti	GR	36.1652	28.094	2020-10-27	27	10	2020
https://www.inaturalist.org/observations/99127037	Limonium hirsuticalyx Pignatti	GR	36.0937	28.0877	2021-10-03	3	10	2021
https://www.inaturalist.org/observations/146902921	Limonium ithacense R.Artelari	GR	38.4718	20.5629	2016-07-15	15	7	2016
https://www.inaturalist.org/observations/96368045	Limonium ithacense R.Artelari	GR	38.4567	20.5783	2021-09-21	21	9	2021
https://www.inaturalist.org/observations/147714958	Limonium korakonisicum R.Artelari & Valli	GR	37.7169	20.73	2015-09-23	23	9	2015
https://www.inaturalist.org/observations/147714963	Limonium korakonisicum R.Artelari & Valli	GR	37.7172	20.7301	2015-09-23	23	9	2015
https://www.inaturalist.org/observations/137167050	Limonium korakonisicum R.Artelari & Valli	GR	37.7172	20.7295	2019-09-28	28	9	2019
https://www.inaturalist.org/observations/253795709	Limonium korakonisicum R.Artelari & Valli	GR	37.715	20.735	2021-10-24	24	10	2021
https://www.inaturalist.org/observations/138824028	Limonium narbonense Mill.	GR	36.8834	27.1603	2022-10-15	15	10	2022
https://www.inaturalist.org/observations/130086642	Limonium narbonense Mill.	GR	38.8768	23.4372	2022-08-09	9	8	2022
https://www.inaturalist.org/observations/54443182	Limonium narbonense Mill.	GR	39.8411	25.0803	2017-07-10	10	7	2017
https://www.inaturalist.org/observations/330697172	Limonium narbonense Mill.	GR	37.0928	25.1567	2022-12-28	28	12	2022
https://www.inaturalist.org/observations/56341509	Limonium narbonense Mill.	GR	40.1938	23.8107	2020-08-11	11	8	2020
https://www.inaturalist.org/observations/138814273	Limonium narbonense Mill.	GR	39.9585	23.9269	2022-10-10	10	10	2022
https://www.inaturalist.org/observations/90885587	Limonium narbonense Mill.	GR	39.9827	23.987	2021-08-07	7	8	2021
https://www.inaturalist.org/observations/188138844	Limonium narbonense Mill.	GR	39.1132	26.4528	2023-10-06	6	10	2023
https://www.inaturalist.org/observations/263052579	Limonium narbonense Mill.	GR	39.0978	26.4433	2025-02-06	6	2	2025
https://www.inaturalist.org/observations/239633633	Limonium narbonense Mill.	GR	38.3466	26.1435	2024-04-14	14	4	2024
https://www.inaturalist.org/observations/56529785	Limonium narbonense Mill.	GR	39.109	22.9306	2020-08-15	15	8	2020
https://www.inaturalist.org/observations/236764948	Limonium narbonense Mill.	GR	39.9679	25.4128	2024-08-19	19	8	2024
https://www.inaturalist.org/observations/238440365	Limonium narbonense Mill.	GR	37.6701	24.3218	2024-08-28	28	8	2024
https://www.inaturalist.org/observations/162892467	Limonium narbonense Mill.	GR	39.0978	26.4431	2023-05-21	21	5	2023
https://www.inaturalist.org/observations/147714959	Limonium phitosianum R.Artelari	GR	37.7169	20.73	2015-09-23	23	9	2015
https://www.inaturalist.org/observations/137167258	Limonium phitosianum R.Artelari	GR	37.8226	20.6346	2019-09-28	28	9	2019
https://www.inaturalist.org/observations/253795714	Limonium phitosianum R.Artelari	GR	37.715	20.725	2021-10-24	24	10	2021
https://www.inaturalist.org/observations/249243321	Limonium phitosianum R.Artelari	GR	37.9289	20.7048	2017-07-27	27	7	2017
https://www.inaturalist.org/observations/131087672	Limonium phitosianum R.Artelari	GR	37.9289	20.705	2022-07-29	29	7	2022
https://www.inaturalist.org/observations/130165001	Limonium proliferum (d'Urv.) Erben & Brullo	GR	37.833	24.9468	2022-08-09	9	8	2022
https://www.inaturalist.org/observations/86777324	Limonium proliferum (d'Urv.) Erben & Brullo	GR	37.6531	24.0247	2021-07-11	11	7	2021
https://www.inaturalist.org/observations/223744795	Limonium proliferum (d'Urv.) Erben & Brullo	GR	35.269	23.5462	2024-06-19	19	6	2024
https://www.inaturalist.org/observations/132423082	Limonium proliferum (d'Urv.) Erben & Brullo	GR	37.8908	24.0239	2019-06-10	10	6	2019
https://www.inaturalist.org/observations/77804781	Limonium quinnii M.B.Crespo & Pena-Mart�n	GR	36.3198	28.2088	2021-05-06	6	5	2021
https://www.inaturalist.org/observations/148056903	Limonium quinnii M.B.Crespo & Pena-Mart�n	GR	36.3807	28.2392	2023-01-19	19	1	2023
https://www.inaturalist.org/observations/184859138	Limonium ramosissimum (Poir.) Maire	GR	37.6417	23.1594	2023-09-25	25	9	2023
https://www.inaturalist.org/observations/107067029	Limonium roridum (Sibth. & Sm.) Brullo & Guarino	GR	37.8521	23.7428	2022-02-17	17	2	2022
https://www.inaturalist.org/observations/107072535	Limonium roridum (Sibth. & Sm.) Brullo & Guarino	GR	37.8487	23.7401	2022-02-17	17	2	2022
https://www.inaturalist.org/observations/132424513	Limonium roridum (Sibth. & Sm.) Brullo & Guarino	GR	37.9102	24.0395	2019-07-12	12	7	2019
https://www.inaturalist.org/observations/36856050	Limonium roridum (Sibth. & Sm.) Brullo & Guarino	GR	35.1744	24.4121	2019-05-05	5	5	2019
https://www.inaturalist.org/observations/331284693	Limonium sinuatum (L.) Mill.	GR	39.8761	25.0901	2025-06-28	28	6	2025
https://www.inaturalist.org/observations/331283525	Limonium sinuatum (L.) Mill.	GR	39.8756	25.0884	2025-06-28	28	6	2025
https://www.inaturalist.org/observations/261761656	Limonium sinuatum (L.) Mill.	GR	35.3331	25.205	2023-07-12	12	7	2023
https://www.inaturalist.org/observations/261761664	Limonium sinuatum (L.) Mill.	GR	35.334	25.2036	2023-07-12	12	7	2023
https://www.inaturalist.org/observations/209461183	Limonium sinuatum (L.) Mill.	GR	37.9691	23.7335	2024-04-23	23	4	2024
https://www.inaturalist.org/observations/118775204	Limonium sinuatum (L.) Mill.	GR	35.5254	23.851	2022-05-23	23	5	2022
https://www.inaturalist.org/observations/130087838	Limonium sinuatum (L.) Mill.	GR	38.8766	23.4372	2022-08-09	9	8	2022
https://www.inaturalist.org/observations/24845890	Limonium sinuatum (L.) Mill.	GR	37.8727	23.7374	2018-04-30	30	4	2018
https://www.inaturalist.org/observations/102375673	Limonium sinuatum (L.) Mill.	GR	36.6829	22.5203	2021-09-21	21	9	2021
https://www.inaturalist.org/observations/216302572	Limonium sinuatum (L.) Mill.	GR	39.1317	25.9357	2024-05-17	17	5	2024
https://www.inaturalist.org/observations/263047405	Limonium sinuatum (L.) Mill.	GR	39.2112	25.8558	2025-02-02	2	2	2025
https://www.inaturalist.org/observations/55878409	Limonium sinuatum (L.) Mill.	GR	37.6766	24.3714	2020-07-21	21	7	2020
https://www.inaturalist.org/observations/203581109	Limonium sinuatum (L.) Mill.	GR	37.7146	24.0616	2024-03-23	23	3	2024
https://www.inaturalist.org/observations/119380253	Limonium sinuatum (L.) Mill.	GR	37.4391	24.4242	2022-05-30	30	5	2022
https://www.inaturalist.org/observations/177897114	Limonium sinuatum (L.) Mill.	GR	37.7674	24.8818	2023-08-11	11	8	2023
https://www.inaturalist.org/observations/122634344	Limonium sinuatum (L.) Mill.	GR	36.0428	27.9483	2022-06-20	20	6	2022
https://www.inaturalist.org/observations/20054511	Limonium sinuatum (L.) Mill.	GR	37.2037	24.512	2018-04-05	5	4	2018
https://www.inaturalist.org/observations/47187328	Limonium sinuatum (L.) Mill.	GR	39.3288	26.4135	2020-05-24	24	5	2020
https://www.inaturalist.org/observations/10753551	Limonium sinuatum (L.) Mill.	GR	38.3644	21.7799	2016-04-20	20	4	2016
https://www.inaturalist.org/observations/312040728	Limonium sinuatum (L.) Mill.	GR	39.2041	26.2187	2025-04-25	25	4	2025
https://www.inaturalist.org/observations/161422249	Limonium sinuatum (L.) Mill.	GR	37.1303	24.4624	2023-05-12	12	5	2023
https://www.inaturalist.org/observations/111448095	Limonium sinuatum (L.) Mill.	GR	37.5807	24.2788	2022-04-14	14	4	2022
https://www.inaturalist.org/observations/322037033	Limonium sinuatum (L.) Mill.	GR	37.4764	25.3262	2025-10-20	20	10	2025
https://www.inaturalist.org/observations/82042330	Limonium sinuatum (L.) Mill.	GR	37.9739	24.3899	2021-06-07	7	6	2021
https://www.inaturalist.org/observations/76978275	Limonium sinuatum (L.) Mill.	GR	37.6508	24.023	2021-05-03	3	5	2021
https://www.inaturalist.org/observations/70419002	Limonium sinuatum (L.) Mill.	GR	37.9694	23.7327	2010-06-16	16	6	2010
https://www.inaturalist.org/observations/219569042	Limonium sinuatum (L.) Mill.	GR	39.1796	26.1548	2024-05-06	6	5	2024
https://www.inaturalist.org/observations/175177794	Limonium sinuatum (L.) Mill.	GR	39.3061	26.1199	2023-07-15	15	7	2023
https://www.inaturalist.org/observations/156400482	Limonium sinuatum (L.) Mill.	GR	37.6491	25.0573	2023-04-13	13	4	2023
https://www.inaturalist.org/observations/49753514	Limonium sinuatum (L.) Mill.	GR	37.7888	23.8831	2020-06-14	14	6	2020
https://www.inaturalist.org/observations/30711718	Limonium sinuatum (L.) Mill.	GR	39.1375	25.9257	2019-08-10	10	8	2019
https://www.inaturalist.org/observations/215686822	Limonium sinuatum (L.) Mill.	GR	37.9699	23.7321	2024-05-14	14	5	2024
https://www.inaturalist.org/observations/162650014	Limonium sinuatum (L.) Mill.	GR	36.7405	25.2839	2023-05-20	20	5	2023
https://www.inaturalist.org/observations/58490394	Limonium sinuatum (L.) Mill.	GR	38.0092	24.0243	2020-08-26	26	8	2020
https://www.inaturalist.org/observations/290377689	Limonium sinuatum (L.) Mill.	GR	37.6718	24.3251	2025-06-15	15	6	2025
https://www.inaturalist.org/observations/154994627	Limonium sinuatum (L.) Mill.	GR	37.1027	25.266	2023-04-15	15	4	2023
https://www.inaturalist.org/observations/261896991	Limonium sinuatum (L.) Mill.	GR	39.2109	25.8556	2025-02-02	2	2	2025
https://www.inaturalist.org/observations/158769840	Limonium sinuatum (L.) Mill.	GR	36.3804	28.2388	2023-04-19	19	4	2023
https://www.inaturalist.org/observations/156736373	Limonium sinuatum (L.) Mill.	GR	37.4895	25.3146	2023-04-26	26	4	2023
https://www.inaturalist.org/observations/155595082	Limonium sinuatum (L.) Mill.	GR	35.5167	23.9822	2023-04-19	19	4	2023
[truncated: 1,710 more rows]
